# Supplementary material for: Genetic aetiologies for childhood speech disorder: novel pathways co-expressed during brain development
Source: Mol Psychiatry. 2022 Sep 18;28(4):1647–63. doi: 10.1038/s41380-022-01764-8 (PMC10208970; doi:10.1038/s41380-022-01764-8)
Supplement: Supplementary file 3 — Supplementary Tables 2 to 9 [file 41380_2022_1764_MOESM3_ESM.xlsx]

## Sheet: Index
Table	Description
Supplementary Table 1	Extended cohort phenotype
Supplementary Table 2	Table of genes of interest
Supplementary Table 3	Known pathogenic short tandem repeat regions
Supplementary Table 4	Brainspan dataset used for co-expression analysis
Supplementary Table 5	Full Reference set for Figure 4A
Supplementary Table 6	Full list of predicted damaging candidates
Supplementary Table 7	Full Gene set enrichment results.
Supplementary Table 9	Cytogenic region gene lists

## Sheet: Supplementary Table 2
Gene Name	ASD	CleftingDisorders	GeneticEpilepsy	HARGenes_Khrameeva	HARGenes_Wei	ID	SFARI	CASCohortGenes	SpeechCandidates
ADGRB3					+
AFF2					+	+	+
AFF3			+		+	+
AGAP1				+	+
AKAP6					+
ALK					+
ASTN1			+		+	+
ATP6V0A1					+
ATP9A					+
CA8					+	+
CACNA1E			+		+	+	+
CACNA2D3					+		+
CACNG2					+
CAMTA1					+	+
CNKSR2	+		+		+	+	+
CNTN6					+		+
CNTNAP2	+		+		+	+	+		+
CNTNAP5					+
COL11A1		+			+
CPE					+	+
CTNNA2			+		+	+
DAB1					+
DOCK3				+	+	+
DOCK4					+
DPP10					+		+
DPP6					+				+
ERBB4				+	+
FBXW11					+	+
FBXW7					+	+
FGF13			+		+	+
FGF14					+	+
FGFR2		+			+
FOXG1			+		+	+	+
FUT8			+		+	+
GABRA2			+		+	+
GABRG2			+		+	+
GAD1			+		+	+
GNAQ			+		+
GRIA3			+		+	+
GRID2					+	+
GRIK2			+		+	+	+
GRIN2A			+		+	+	+		+
GRIN2B	+		+		+	+	+		+
GRM7			+		+	+
HACE1			+		+	+
HIVEP2					+	+	+
IL1RAPL1					+	+
IQSEC1					+	+
KCNJ6					+	+
KIRREL3					+		+		+
MACROD2					+		+
MYCN					+	+
MYT1L	+		+		+	+	+
NEGR1					+
NFASC					+	+
NLGN1					+		+
NRXN1	+		+		+	+	+
OPHN1			+		+	+	+
PAX6	+				+	+			+
PCDH10					+
PCDH9				+	+
PLCB1			+		+	+	+
POU3F3					+	+
PPP3CA			+	+	+	+
PRKN					+		+
PSAT1					+
PTCHD1	+				+	+	+
QDPR			+		+	+
RBFOX1					+		+
RIMS1	+				+		+
RNF220				+	+	+
RORB			+		+		+
SCAPER					+	+
SLC1A2			+		+	+
SMOC1					+	+
SOBP					+
SV2B					+
SYT1					+	+
TBR1	+			+	+	+	+		+
TNIK					+
TNR					+	+
TRPM3			+		+	+
VPS41					+	+
VPS53					+	+
WWOX			+		+	+	+
ZEB2		+	+	+	+	+
ZIC1					+	+
ZIC3		+			+
ZMYND11			+		+	+	+
ZNF804A					+		+
ASTN2					+		+		+
FAT3					+				+
PLCL1					+				+
ROBO2					+		+		+
AGBL4					+
ANKS1B					+
BRINP3					+
CADM1					+
CADM2					+
CDH10					+
CDH22					+
CDH8					+
CDH9					+
CNTN5					+		+
CSMD1					+
CTNNA3					+
DLG2					+		+
DLX2					+
DNER					+
EIF4E					+
ELAVL2					+
GALNT13					+
GPD2					+
GRID1					+		+
GRIK3					+
GRIK4					+
HS3ST5					+
KCND2					+
KHDRBS2					+
LRFN5					+
LRRC4C					+		+
MDGA2					+
MEGF10					+
MEGF11					+
NRXN3					+		+
NXPH1					+
PLXNA4					+		+
PRKCA					+
PSD3				+	+
PTPRT					+
SLC24A2					+
SORCS3					+		+
ST8SIA2					+		+
UNC5D					+
ACTR3B					+
ADAMTS18					+
ADARB2					+
ADCY8					+
ADCYAP1					+
ADGRL3					+
AMZ2					+
AP2B1					+
APP					+
ARAP2					+
ARHGAP21				+	+
ARPP21					+
ASCL1					+
ASIC2					+
ATG4C					+
ATOH7					+
ATP6V1C1					+
ATRNL1					+
B3GAT2					+
BARHL2					+
BRINP1					+
BRINP2					+
BTBD3					+
BTBD9					+
C11orf49					+
C11orf87					+
C12orf76					+
C4orf33					+
C5orf30					+
CA10					+
CACNG3					+
CAMK1G					+
CAMKMT					+
CASC10					+
CASC15					+
CBLN1					+
CBLN2					+
CBLN4					+
CCDC85A					+
CD47				+	+
CDH12					+
CDH18					+
CDH20					+
CDH4					+
CDH7					+
CDK14					+
CDS2					+
CEP170					+
CHL1					+
CNIH3					+
COBL					+
COLQ					+
COX6A1					+
CPLX2					+
CPNE7					+
CSMD3					+
CSRNP3					+
CXXC4					+
DACH2					+
DCLK2					+
DENND1A					+
DGKB					+
DGKG					+
DISP3					+
DLX6-AS1					+
DNM3					+
DOK5					+
DPY19L2P4					+
DSCAML1					+
DTNBP1					+
DUSP26					+
DYNC1I1					+
EDIL3					+
EFR3B					+
EIPR1					+
ELMO1					+
ENOX1					+
EPHA4					+
EPHA5					+
ERC2					+
ERI3					+
ERICH3					+
ETV1					+
FAM110B					+
FAM135B					+
FAM19A1					+
FAM19A2					+
FAM19A4					+
FAM49A					+
FAXC					+
FBXL17					+
FGF20					+
FJX1					+
FOLH1					+
FSTL4					+
FSTL5					+
GALNTL6					+
GATB					+
GBX2					+
GLUD2					+
GPC5					+
GPR101					+
GPR139					+
GPR26					+
GPR45					+
GRIK1					+
GRIN3A					+
GRM8					+
GTDC1					+
HAR1A					+
HHIP					+
HIST3H2A					+
HMGCLL1					+
HNRNPKP3					+
HS3ST4					+
HS6ST1					+
HS6ST2					+
HS6ST3					+
HSPA13					+
HTR1E					+
HTR2A					+
IGSF11					+
IMPG1					+
IQCJ-SCHIP1					+
KCNA4					+
KCNB2					+
KCNH8					+
KCNIP1					+
KCNJ3					+
KCNMB2					+
KCTD16					+
KCTD8					+
KIF26B					+
KLHL1					+
LHFPL1					+
LHFPL3					+
LHX2					+
LHX5					+
LINC00320					+
LINC00461					+
LMO3					+
LRP1B					+
LRP4					+
LRRC3B					+
LRRC7					+
LRRN1					+
LRRN2					+
LRRN3					+
LRRTM4					+
LSAMP					+
LY86-AS1					+
MAGED4B					+
MBNL2					+
MC4R					+
MCTP1					+
MDGA1					+
MEGF9					+
MGAT4C					+
MGAT5B					+
MIAT					+
MID1IP1					+
MMP16					+
MSI2					+
MVB12B					+
MZT1					+
NCAM1					+
NCAM2					+
NDST3					+
NDUFA4					+
NELL2					+
NEUROD1					+
NHLH2					+
NKAIN2					+
NKAIN3					+
NOVA1					+
NOX3					+
NPAS3				+	+
NPSR1					+
NPY					+
NRG3					+
NYAP2					+
OGFRL1					+
OLA1					+
OLFM3					+
ONECUT2					+
OPCML				+	+
OR2H2					+
PAPSS1					+
PARK7					+
PCDH17					+
PCDH20					+
PCDH8					+
PHAX					+
PIRT					+
PITPNC1					+
PKIA					+
PKNOX2					+
PLD5					+
PLEKHA6				+	+
PLPP4					+
POU3F2					+
POU3F4					+
POU6F2					+
PPM1B					+
PPP2CB					+
PPP2R2B					+
PPP3CB					+
PRMT8					+
PRNP					+
PRTFDC1					+
PTER					+
PTPRD					+
QKI					+
RABEP1					+
RALYL					+
RAPGEF5					+
RBSN					+
RGS9					+
RIMS4					+
RNF144A					+
RSPO4					+
SALL3					+
SCAI					+
SCRG1					+
SCRT2					+
SEMA6D					+
SESN3					+
SGCZ					+
SH3GL2					+
SLC17A6					+
SLC24A4					+
SLC35F3					+
SLC35G2					+
SLC39A10					+
SLC6A15					+
SLF1				+	+
SLITRK1					+
SLITRK2					+
SNTG1					+
SOX1					+
SOX2-OT					+
SPOCK3					+
SPRY3					+
SRRM4					+
SST					+
SSTR1					+
SSTR2					+
ST8SIA3					+
ST8SIA6					+
STMN4					+
STXBP6					+
SYT2					+
SYT4					+
SYT9					+
TBKBP1					+
TIAM1					+
TLL2					+
TMEFF2					+
TMEM132D					+
TMEM132E					+
TMEM178A				+	+
TSPAN5					+
UBE2MP1					+
UGT8					+
UNCX					+
USP46					+
VAT1L					+
VWC2					+
VWC2L					+
WDR7					+
WNK1					+
WSCD1					+
WSCD2					+
XKR4					+
YWHAB					+
ZFP90					+
ZIC4					+
ZIC5					+
ZMAT4					+
ZNF365					+
ZNF536					+
AAAS						+
AARS			+			+
ABAT			+			+
ABCA2			+			+
ABCC9						+
ABCD1						+
ABCD4						+
ABHD16A						+
ABHD5						+
ACAD9						+
ACADM						+
ACADS						+
ACO2						+
ACOX1			+			+
ACSL4						+
ACTB		+				+	+
ACTG1		+	+			+
ACTL6A						+
ACTL6B			+			+
ACY1						+
ADAMTS10						+
ADAR			+			+
ADARB1			+			+
ADAT3						+
ADD3						+
ADGRG1			+			+
ADK						+
ADNP	+					+	+
ADPRHL2			+
ADSL	+		+			+	+
AFF4						+
AGA						+
AGMO			+			+
AGO1						+	+
AGO2						+	+
AGTPBP1						+
AHCY						+
AHDC1	+					+	+
AHI1	+					+
AIFM1						+
AIMP1			+			+
AKT1			+
AKT3			+			+
ALDH18A1						+
ALDH3A2						+
ALDH4A1						+
ALDH5A1	+		+			+	+
ALDH7A1			+			+
ALG1			+			+
ALG11			+			+
ALG12						+
ALG13			+			+
ALG14			+			+
ALG3			+			+
ALG6	+		+			+
ALG8			+			+
ALG9			+			+
ALKBH8			+			+
ALMS1						+
ALPL			+
ALS2
ALX1		+
AMER1		+				+
AMPD2			+			+
AMT			+			+	+
ANK2	+					+	+
ANK3							+
ANKRD11	+	+	+			+	+
ANKRD17			+			+
AP1B1						+
AP1G1			+			+
AP1S1						+
AP1S2						+
AP2M1			+			+
AP2S1							+
AP3B1						+
AP3B2			+			+
AP4B1			+			+
AP4E1						+			+
AP4M1						+
AP4S1						+
APC2			+			+
APOPT1						+
ARCN1						+
ARF1			+			+
ARFGEF1			+			+
ARFGEF2			+			+
ARG1			+			+
ARHGAP29		+
ARHGAP31		+
ARHGEF9			+			+	+
ARID1A						+
ARID1B	+		+			+	+
ARID2						+
ARL13B						+
ARL6						+
ARMC9						+
ARSA						+
ARSB						+
ARSE						+
ARV1			+			+
ARX	+		+			+	+
ASAH1			+			+
ASH1L	+					+	+
ASL						+
ASNS			+			+
ASPA			+			+
ASPM						+	+
ASS1						+
ASXL1		+				+
ASXL2						+
ASXL3	+					+	+
ATAD1			+			+
ATAD3A						+
ATG7						+
ATIC						+
ATL1
ATM						+
ATN1			+			+
ATP10A							+
ATP13A2						+
ATP1A1			+			+
ATP1A2			+			+
ATP1A3			+			+			+
ATP2C2									+
ATP6AP1						+
ATP6AP2			+			+
ATP6V0A2			+			+
ATP6V1A			+			+
ATP6V1B2			+			+
ATP7A			+			+
ATP8A2						+
ATR						+
ATRX			+			+	+
AUH						+
AUTS2						+	+		+
AVPR1A							+
B3GALNT2						+
B3GLCT		+				+
B4GALNT1						+
B4GALT1						+
B4GALT7						+
B9D2						+
BAZ2B	+					+	+
BBS1						+
BBS10						+
BBS12						+
BBS2						+
BBS4						+
BBS5						+
BBS7						+
BBS9						+
BCAP31						+
BCAS3			+			+
BCKDHA			+			+
BCKDHB			+			+
BCKDK	+					+	+
BCL11A	+					+	+		+
BCL11B						+
BCOR		+				+
BCORL1						+
BCS1L			+			+
BICRA	+					+	+
BLM						+
BMP2		+
BMP4		+				+
BOLA3			+			+
BPTF			+			+
BRAF	+		+			+	+
BRAT1			+			+
BRD4						+
BRF1						+
BRIP1						+
BRPF1						+
BRSK2						+	+
BRWD3						+			+
BSCL2			+			+
BSND						+
BTD			+			+
BUB1B						+
C12orf4						+
C12orf57	+		+			+
C12orf65						+
C2CD3		+				+
C2orf69			+			+
C5orf42		+				+
CA2						+
CACNA1A			+			+	+
CACNA1B			+			+
CACNA1C	+		+			+	+
CACNA1D			+			+	+
CACNA1G			+			+
CACNA1H							+
CACNA1I			+			+
CACNA2D2			+			+
CAD			+			+
CAMK2A			+			+
CAMK2B			+			+
CAMK4						+
CAPN15						+
CARS						+
CARS2			+			+
CASK			+			+	+
CBL						+
CBS						+
CBY1						+
CC2D1A						+	+
CC2D2A		+	+			+
CCBE1						+
CCDC22						+
CCDC47						+
CCDC88A			+			+
CCDC88C						+
CCND2						+
CDC42						+
CDC42BPB						+	+
CDH1		+
CDH11						+
CDH2						+
CDK10						+
CDK13						+		+
CDK19			+			+
CDK5RAP2						+
CDK8						+
CDKL5	+		+	+		+	+
CDKN1C		+
CDON						+
CELF2			+			+
CENPF						+
CENPJ						+
CEP104						+
CEP120						+
CEP135						+	+
CEP152						+
CEP164						+
CEP290						+
CEP41						+	+
CEP55						+
CEP57						+
CEP83						+
CEP85L			+			+
CERS1			+
CHAMP1						+	+
CHD1						+		+
CHD2	+		+			+	+
CHD3			+			+	+	+
CHD4			+			+
CHD5			+			+
CHD7	+	+				+	+
CHD8	+					+	+
CHKB	+					+
CHMP1A						+	+
CHRNA2			+
CHRNA4			+
CHRNB2			+
CHRNG		+
CHST14		+
CIC			+			+	+
CIT						+
CKAP2L						+
CLCN3			+			+
CLCN4	+		+			+
CLCN6						+
CLCNKB						+
CLN3			+			+
CLN5			+			+
CLN6			+			+
CLN8			+			+
CLP1						+
CLPB			+			+
CLTC			+			+
CNNM2			+			+
CNOT1						+	+
CNOT2						+
CNOT3	+					+	+
CNPY3			+			+
CNTN4							+
CNTNAP1						+			+
COASY						+
COG1						+
COG4						+
COG5						+
COG6						+
COG7			+			+
COG8						+
COL11A2		+
COL18A1			+
COL2A1		+
COL4A1			+			+
COL4A2			+			+			+
COL4A3BP						+
COL9A1		+
COLEC10		+
COLEC11		+				+
COPB2						+
COQ2			+
COQ4			+			+
COQ8A						+
COQ9			+
CORO1A							+
COX10						+
COX15						+
CPLX1			+
CPS1						+
CRADD						+
CRB2						+
CREBBP			+			+	+
CSDE1	+					+	+
CSNK1G1						+
CSNK2A1						+	+
CSNK2B			+			+
CSPP1						+
CSTB			+
CTBP1						+
CTCF		+				+	+
CTDP1						+
CTNNB1						+	+
CTNND1		+
CTNND2							+		+
CTSA						+
CTSD			+			+
CTSF
CTU2						+
CUL3	+					+	+
CUL4B			+			+
CUX1						+	+
CUX2			+			+
CWC27						+
CWF19L1						+
CXorf56			+			+
CYB5R3						+
CYC1						+
CYFIP1							+
CYFIP2			+			+
CYP2U1
D2HGDH			+			+
DAG1						+
DARS						+
DARS2						+
DBT			+			+
DCAF17						+
DCHS1						+
DCPS						+
DCX			+			+
DDB1						+
DDC						+
DDHD2						+	+
DDX11						+
DDX23						+
DDX3X	+		+			+	+	+
DDX59						+
DDX6				+		+
DEAF1	+		+			+	+
DEGS1			+			+
DENND5A			+			+
DEPDC5			+			+
DHCR24			+			+
DHCR7	+	+				+	+
DHDDS			+			+
DHFR						+
DHODH		+
DHPS			+			+
DHTKD1						+
DHX30			+			+
DHX37						+
DIAPH1			+			+
DIS3L2						+
DKC1						+
DLD						+
DLG3						+
DLG4						+	+
DLL1			+			+
DLL4		+
DMD	+					+
DMPK							+
DMXL2			+			+
DNAJC12						+
DNAJC19						+
DNAJC5
DNM1			+			+
DNM1L			+			+
DNMT3A						+	+
DNMT3B						+
DOCK6		+				+
DOCK7			+			+
DOCK8						+	+
DOLK			+			+
DPAGT1			+			+
DPF2						+
DPH1						+
DPM1			+			+
DPM2						+
DPYD			+			+
DPYS						+
DPYSL5						+
DSCAM	+						+
DVL1		+
DVL3		+
DYM						+
DYNC1H1			+			+	+
DYNC1I2						+
DYNC2H1		+
DYNC2LI1		+
DYRK1A	+		+			+	+
EARS2			+			+
EBF3						+	+	+
EBP		+				+
ECHS1
EDEM3						+
EDNRA		+
EED						+
EEF1A2			+			+
EEF2						+
EFNB1		+
EFTUD2		+	+			+
EHMT1	+		+			+	+
EIF2AK2						+
EIF2AK3						+
EIF2B1			+
EIF2B2			+
EIF2B3			+
EIF2B4			+
EIF2B5			+
EIF2S3		+	+			+
EIF3F		+	+			+
EIF4A3		+				+
EIF5A						+
ELAC2						+
ELOVL4			+			+
ELP2						+
EMC1						+
EMC10			+			+
EML1			+			+
EOGT		+
EP300	+					+	+
EPG5		+	+			+
EPM2A			+
ERCC1						+
ERCC2						+
ERCC3						+
ERCC5						+
ERCC6						+
ERCC6L2						+
ERCC8						+
ERLIN2						+
ESCO2		+				+
ETFA						+
ETFB						+	+
ETFDH						+
ETHE1			+			+
EXOC7			+			+
EXOSC3			+			+
EXOSC8						+
EXT2			+			+
EXTL3						+
EYA1		+
EZH2						+
FAM111A						+
FAM126A						+
FAM149B1						+
FAM20C		+				+
FAM50A						+
FAR1						+
FARS2			+			+
FARSA						+
FARSB						+
FAT4						+
FBN1							+
FBRSL1						+
FBXL3						+
FBXL4			+			+
FBXO11			+			+
FBXO28			+			+
FBXO31						+
FDFT1			+			+
FGD1		+				+
FGF12			+			+
FGFR1		+				+	+
FGFR3			+			+
FH			+			+
FIG4						+
FITM2						+
FKRP						+
FKTN			+			+
FLNA		+	+			+
FLNB		+
FLVCR2						+
FMN2						+
FMR1	+					+	+
FOLR1			+			+
FOXC2		+
FOXE1		+
FOXP1	+					+	+		+
FOXP2						+	+	+	+
FOXRED1			+			+
FRAS1		+				+
FRMPD4						+
FRRS1L			+			+
FTCD						+
FTSJ1						+
FUCA1			+			+
GABBR2			+			+
GABRA1			+			+
GABRA5			+			+
GABRB1			+
GABRB2			+			+	+
GABRB3			+			+	+
GABRD			+			+
GALC			+			+
GALE						+
GALNT2			+			+
GALT						+
GAMT			+			+
GATA6						+
GATAD2B						+
GATM	+					+
GBA			+
GCDH						+
GCH1			+			+
GDF11		+
GDI1						+
GEMIN5						+
GFAP			+			+	+
GFER						+
GFM1			+			+
GIGYF1							+
GIGYF2	+						+
GJA1		+
GJC2						+
GK						+
GLB1			+			+
GLDC			+			+
GLI2						+
GLI3		+				+
GLIS3						+
GLS						+
GLUD1			+
GLUL			+			+
GLYCTK			+			+
GM2A			+			+
GMPPA						+
GMPPB						+
GNAI1			+			+	+
GNAO1			+			+		+
GNAS						+
GNB1			+			+		+
GNB2						+
GNB5			+			+
GNE						+
GNPAT						+
GNPTAB						+			+
GNPTG						+			+
GNS						+
GOLGA2						+
GOSR2			+
GOT2			+			+
GPAA1			+			+
GPC3		+				+
GPC4						+	+
GPHN			+				+
GPT2						+
GRHL3		+
GRIA1						+	+
GRIA2			+			+	+
GRIA4			+			+
GRIN1			+			+	+
GRIN2D			+			+
GRIP1	+						+
GRM1						+
GRN			+
GSS			+			+
GTF2H5						+
GTF3C3						+
GTPBP2			+			+
GTPBP3			+			+
GUSB						+
H3F3A			+			+
H3F3B			+			+
HADHA						+
HADHB						+
HAX1			+
HCCS						+
HCFC1			+			+
HCN1	+		+			+
HCN2			+
HDAC4						+
HDAC8		+				+
HECW2			+			+	+
HEPACAM	+		+			+
HERC1						+
HERC2	+		+			+
HESX1						+
HEXA			+			+
HEXB			+			+
HGSNAT						+
HIBCH						+
HID1			+			+
HIRA						+
HIST1H1E						+
HIST1H4C						+
HK1						+
HLCS			+			+
HMGB1						+
HMGCL			+			+
HNMT						+
HNRNPD						+
HNRNPH1						+
HNRNPH2			+			+	+
HNRNPK						+
HNRNPR			+			+
HNRNPU			+			+	+
HOXA1	+					+
HPD						+
HPDL			+			+
HPRT1						+
HRAS			+			+	+
HS2ST1						+
HSD17B10						+
HSD17B4			+			+
HSPD1			+			+
HSPG2						+
HTRA2			+			+
HUWE1						+
HYLS1		+
IARS						+
IBA57						+
ICK		+
IDH2			+			+
IDS						+
IDUA						+
IER3IP1			+			+
IFIH1			+			+
IFT140		+
IFT172		+				+
IFT27						+
IFT74						+
IFT80		+
IGF1						+
IGF1R						+
IGF2		+
IKBKG			+			+
ILF2	+						+
IMMP2L									+
IMPAD1		+
IMPDH2						+
INPP5E						+
INPP5K						+
INTS1						+
INTS6							+
IQSEC2	+		+			+	+
IREB2						+
IRF2BPL			+			+	+
IRF6		+
ISCA1			+			+
ISCA2						+
ISPD						+
ITPA			+			+
ITPR1				+		+
IVD						+
JAM3						+
JARID2						+	+
JMJD1C						+
KANSL1						+	+		+
KARS			+			+
KAT5			+			+
KAT6A	+	+				+	+	+
KAT6B						+
KAT8			+			+
KATNAL2	+						+
KATNB1						+
KCNA1			+
KCNA2			+			+
KCNB1			+			+	+
KCNC1			+			+
KCNC3
KCNH1			+			+
KCNJ10			+			+	+
KCNJ11			+			+
KCNJ2		+
KCNK4			+			+
KCNK9						+
KCNMA1			+			+
KCNN2			+			+
KCNN3						+
KCNQ2			+			+	+
KCNQ3			+			+	+
KCNQ5			+			+
KCNT1			+			+
KCNT2			+			+
KCTD3			+			+
KCTD7			+			+
KDM1A						+
KDM3B						+	+
KDM4B			+			+
KDM5B	+					+	+
KDM5C			+			+	+
KDM6A		+				+	+
KDM6B						+	+
KIAA0556						+
KIAA0586		+				+
KIAA1109			+			+
KIDINS220						+
KIF11						+
KIF14						+	+
KIF1A			+			+
KIF1BP		+				+
KIF21B						+
KIF2A			+			+
KIF4A						+
KIF5A			+			+
KIF5C			+			+
KIF7		+				+
KLF7						+
KLHL7						+
KMT2A	+					+	+
KMT2B						+
KMT2C	+					+	+
KMT2D		+	+			+
KMT2E			+			+	+
KMT5B	+					+	+
KNL1						+
KPTN			+			+
KRAS			+			+
L1CAM						+
L2HGDH						+
LAMA1						+
LAMA2			+			+
LAMB1						+	+
LAMB2						+
LAMC3						+
LAMP2						+
LARGE1						+
LARP7						+
LARS			+			+
LARS2						+
LGI1			+
LIAS			+			+
LIG3			+
LIG4						+
LINGO4						+
LINS1						+
LIPT1						+
LIPT2			+
LMBRD1						+
LMBRD2			+			+
LMNB1						+
LMNB2						+
LMX1B							+
LONP1						+
LRP2						+
LRPPRC						+
LSS						+
LTBP1						+
LYRM7						+
LZTFL1						+
LZTR1						+	+
MAB21L1						+
MAB21L2						+
MACF1			+			+
MADD	+		+			+
MAF			+			+
MAGEL2	+					+	+
MAN1B1						+
MAN2B1						+
MANBA						+
MAOA						+
MAP1B			+			+
MAP2K1			+			+
MAP2K2			+			+
MAP3K7		+
MAPK1						+
MAPK8IP3						+
MAPKAPK5						+
MAPRE2		+				+
MASP1		+				+
MAST1			+			+
MAST3			+			+
MAT1A						+
MBD5	+		+			+	+
MBOAT7	+		+			+	+
MBTPS2		+				+
MCCC1						+
MCCC2						+
MCM3AP						+
MCOLN1						+
MCPH1						+
MDH2			+			+
MECP2	+		+			+	+
MED12		+	+			+
MED12L						+
MED13						+	+
MED13L	+		+			+	+
MED17			+			+
MED23						+
MED25						+
MED27			+			+
MEF2C	+		+	+		+	+
MEGF8				+		+
MEIS2		+		+		+	+	+
MET							+
METTL23						+
METTL5						+
MFF			+			+
MFSD2A						+
MFSD8			+			+
MGAT2						+
MICU1						+
MID1		+				+
MINPP1
MIR17HG						+
MKKS						+
MKS1		+				+
MLC1			+			+
MLYCD						+
MMAA						+
MMAB						+
MMACHC			+			+
MMADHC			+			+
MN1						+
MOCS1			+			+
MOCS2			+			+
MOGS			+			+
MORC2						+
MPDU1			+			+
MPDZ						+
MPLKIP						+
MPP5						+
MPV17						+
MRPS22						+
MRPS34						+
MSL3						+	+
MSMO1						+
MSX1		+
MTFMT						+
MTHFR			+			+
MTHFS			+			+
MTO1						+
MTOR			+			+	+
MTR			+	+		+
MTRR						+
MUT						+
MVK						+
MYMK		+
MYO5A						+	+
NAA10						+
NAA15	+					+	+
NACC1	+		+			+	+
NAGA			+			+
NAGLU			+			+
NALCN						+
NANS						+
NARS			+			+
NARS2			+
NBEA			+			+	+
NCAPD2						+
NCAPG2						+
NCDN			+			+
NCKAP1	+					+	+
NDE1			+			+
NDP						+
NDST1						+
NDUFA1			+			+
NDUFA10			+
NDUFA2						+
NDUFAF1						+
NDUFAF2			+
NDUFAF5			+
NDUFS1						+
NDUFS4			+			+
NDUFS7						+
NDUFS8			+			+
NDUFV1			+			+
NECTIN1		+
NEDD4L		+	+			+
NEK1		+
NEMF						+
NEU1			+			+
NEUROD2			+			+
NEXMIF			+			+	+
NF1	+					+	+
NFIA				+		+
NFIB						+
NFIX	+					+
NFU1						+
NGLY1			+			+
NHLRC1			+
NHS						+
NIPBL	+	+				+	+
NKAP						+
NKX2-1						+
NLGN3	+					+	+
NLGN4X							+
NONO						+
NOTCH1		+
NOVA2						+
NPC1						+
NPC2						+
NPHP1						+
NPHP3						+
NPRL2			+
NPRL3			+
NR2F1	+			+		+		+
NR4A2			+			+	+
NRAS						+
NRROS			+			+
NRXN2							+
NSD1	+		+			+	+
NSD2						+	+
NSDHL			+			+
NSRP1			+			+
NSUN2						+
NT5C2						+
NTNG2						+
NTRK1						+
NTRK2			+			+
NUBPL						+
NUDT2						+
NUP188						+
NUP214			+			+
NUS1			+			+
OCLN			+			+
OCRL	+					+
ODC1						+
OFD1		+				+
OGT						+
OPA3						+
OSGEP			+			+
OTC						+
OTUD5						+
OTUD6B			+			+
OTUD7A							+
OTX2						+
OXR1			+			+			+
P4HTM			+			+
PACS1	+		+			+	+
PACS2			+			+
PAFAH1B1			+			+
PAH			+			+	+
PAK1			+			+
PAK3						+
PAM16						+
PARN						+
PARP6			+			+
PARS2			+
PAX3		+
PAX8						+
PBX1						+
PC						+
PCCA	+		+			+
PCCB	+		+			+	+
PCDH12			+			+
PCDH19	+		+			+	+
PCDHGC4			+			+
PCGF2						+
PCNT						+
PCYT2			+			+
PDE10A						+
PDE4D						+
PDE6D						+
PDGFRB						+
PDHA1			+			+
PDHB						+
PDHX			+			+
PDP1						+
PDSS1						+
PDSS2						+
PEPD						+
PET100			+			+
PEX1			+			+
PEX10						+
PEX11B						+
PEX12			+			+
PEX13						+
PEX14						+
PEX16						+
PEX19			+			+
PEX2						+
PEX26						+
PEX3			+			+
PEX5			+			+
PEX6			+			+
PEX7			+			+
PGAP1						+
PGAP2						+
PGAP3			+			+
PGK1						+
PGM1		+
PGM2L1						+
PGM3						+
PHACTR1			+			+
PHF21A						+	+
PHF6			+			+
PHF8		+				+
PHGDH			+			+
PHIP						+	+
PI4KA						+
PIBF1						+
PIDD1			+			+
PIEZO2		+
PIGA			+			+
PIGB			+			+
PIGC			+			+
PIGG			+			+
PIGH			+			+
PIGK			+			+
PIGL						+
PIGN		+	+			+
PIGO			+			+
PIGP			+			+
PIGQ			+			+
PIGS			+			+
PIGT			+			+
PIGU			+			+
PIGV		+	+			+
PIGW			+			+
PIK3C2A						+
PIK3CA			+			+
PIK3R2	+		+			+
PISD						+
PITRM1						+
PLA2G6						+
PLAA			+			+
PLCB4		+
PLK4						+
PLP1						+
PLPBP			+			+
PLXNA1			+			+
PMM2			+			+
PMPCA						+
PMPCB			+			+
PNKP			+			+
PNPLA6						+
PNPO			+
PNPT1			+			+
POGZ	+					+	+	+
POLA1						+
POLG			+			+
POLR1C		+				+
POLR1D		+
POLR2A						+
POLR3A						+
POLR3B			+			+
POLRMT						+
POMGNT1			+			+	+
POMGNT2						+
POMK						+
POMT1			+			+
POMT2						+
PORCN		+				+
PPIL1			+			+
PPM1D						+
PPP1CB						+
PPP1R12A						+
PPP1R13L		+
PPP1R15B						+
PPP1R21						+
PPP2CA			+			+
PPP2R1A			+			+
PPP2R5D	+					+	+
PPT1			+			+
PQBP1						+
PRICKLE1			+				+
PRICKLE2			+			+	+
PRKAR1A						+
PRKAR1B						+
PRMT7			+			+
PRODH	+		+			+	+
PRPS1						+
PRR12						+	+
PRRT2			+
PRSS12						+
PRUNE1						+
PRX									+
PSAP			+			+
PSMD12						+	+
PSPH						+
PTCH1		+				+
PTDSS1						+
PTEN	+		+			+	+
PTF1A						+
PTPN11	+					+	+
PTPN23			+			+
PTPN4						+
PTRHD1						+
PTS			+			+
PUF60						+
PUM1			+			+
PURA			+			+
PUS1						+
PUS3						+
PUS7						+
PYCR1						+
PYCR2						+
QARS			+			+
QRICH1						+	+
RAB11B			+			+
RAB18			+			+
RAB23						+
RAB39B						+
RAB3GAP1						+
RAB3GAP2						+
RAC1						+
RAC3						+
RAD21						+
RAF1						+
RAI1	+					+	+
RALA			+			+
RALGAPA1			+			+
RALGAPB	+						+
RANBP17							+
RAP1B						+
RARB						+
RARS						+
RARS2			+			+
RBBP8						+
RBM10		+				+
RELN			+			+	+
RERE	+					+	+
RFT1			+			+
RFX3						+	+
RFX4						+
RFX7						+
RHEB						+
RHOBTB2			+			+
RIMS2	+
RIPK4		+
RIT1						+
RLIM						+
RMND1			+			+
RNASEH2A			+			+
RNASEH2B			+			+
RNASEH2C			+			+
RNASET2			+			+
RNF113A						+
RNF125						+
RNF13			+			+
RNU4ATAC			+			+
RNU7-1						+
ROGDI			+			+
ROR2		+				+
RORA			+			+
RPGRIP1L						+
RPIA						+
RPL10						+
RPL5		+
RPS19				+
RPS26		+
RPS6KA3	+					+
RRM2B			+			+
RSPO2		+
RSRC1						+
RTEL1						+
RTN4IP1			+			+
RTTN			+			+
SALL4		+
SAMD9						+
SAMHD1			+			+
SARS2						+
SATB1			+			+	+
SATB2	+	+	+			+
SBF1						+	+
SC5D						+
SCAF4			+			+	+
SCAMP5			+			+
SCARB2			+
SCARF2		+
SCN11A									+
SCN1A	+		+			+	+
SCN1B			+			+
SCN2A	+		+			+	+
SCN3A			+			+
SCN8A			+			+	+
SCN9A	+						+		+
SCO2			+			+
SDCCAG8						+
SDHA						+
SDHAF1						+
SEMA5A							+
SEMA6B			+
SEPSECS			+			+
SERAC1						+
SERPINI1			+
SET						+	+
SETBP1			+			+	+	+	+
SETD1A			+			+	+	+
SETD1B	+		+			+
SETD2						+	+
SETD5	+		+			+	+
SF3B2		+
SF3B4		+
SFXN4						+
SGPL1						+
SGSH	+		+			+
SHANK1	+					+	+
SHANK2	+					+	+
SHANK3	+					+	+
SHH		+	+			+
SHMT2						+
SHOC2						+
SIAH1						+
SIK1			+			+
SIL1						+
SIN3A	+					+	+
SIN3B						+
SIX1		+
SIX3		+				+
SIX5		+
SKI		+				+	+
SLC12A2						+
SLC12A5			+			+	+
SLC12A6						+
SLC13A5			+			+
SLC16A2			+			+
SLC17A5						+
SLC18A2						+
SLC19A3						+
SLC1A1						+
SLC1A3			+
SLC1A4			+			+
SLC25A1			+			+
SLC25A12			+			+
SLC25A15						+
SLC25A22			+			+
SLC26A2		+
SLC2A1			+			+
SLC32A1			+
SLC33A1						+
SLC35A1						+
SLC35A2			+			+
SLC35C1						+
SLC39A14						+
SLC39A8			+			+
SLC45A1			+
SLC46A1						+
SLC4A4						+
SLC5A6			+			+
SLC6A1	+		+			+	+
SLC6A17						+
SLC6A19			+			+
SLC6A3						+	+
SLC6A8			+			+			+
SLC6A9						+
SLC9A6	+		+			+	+
SLC9A9	+
SLX4						+
SMAD3		+
SMAD4		+				+	+
SMARCA2	+		+			+	+
SMARCA4						+	+
SMARCA5						+
SMARCB1			+			+
SMARCC2			+			+	+
SMARCD1						+
SMARCE1						+
SMC1A		+	+			+
SMC3		+				+
SMG8						+
SMG9						+
SMPD1						+
SMPD4						+
SMS		+	+			+
SNAP25			+			+
SNAP29						+
SNORD118			+
SNRPB		+				+
SNX14	+					+
SNX27			+			+
SON		+				+	+
SOS1						+
SOS2						+
SOX10						+
SOX11						+
SOX2						+
SOX4						+
SOX5	+			+		+	+
SOX6						+
SOX9		+				+
SPART						+
SPAST	+						+
SPATA5			+			+
SPECC1L		+				+
SPEN	+					+	+
SPG11						+			+
SPOP						+
SPR			+			+
SPRED1						+
SPTAN1			+			+
SPTBN1			+			+
SPTBN2						+
SPTBN4			+			+
SRCAP						+	+
SRD5A3						+
SRPX2									+
SSR4						+
ST3GAL3						+
ST3GAL5			+			+
STAG1	+		+			+
STAG2						+
STAMBP		+	+			+
STIL						+
STRA6						+
STRADA			+			+
STT3A						+
STX1B			+			+
STXBP1	+		+			+	+
SUCLA2			+			+
SUCLG1						+
SUFU						+
SUMF1						+
SUOX			+			+
SUPT16H						+	+
SURF1			+			+
SUZ12						+
SVBP						+
SYN1			+			+	+
SYNCRIP						+
SYNGAP1	+		+			+	+
SYNJ1			+			+
SYP						+
SZT2			+			+
TAF1	+					+
TAF2						+
TAF6						+	+
TANC2						+	+
TANGO2			+			+
TAOK1						+	+
TAOK2							+
TARS2			+			+
TASP1						+
TAT						+
TAZ						+
TBC1D20						+
TBC1D23						+
TBC1D24			+			+
TBC1D2B			+
TBCD			+			+
TBCE						+
TBCK			+			+	+
TBL1XR1			+			+	+
TBX1		+				+
TBX19			+
TBX22		+
TCF20						+	+
TCF4	+		+			+	+
TCF7L2						+	+
TCN2						+
TCOF1		+
TCTN2						+
TCTN3		+				+
TDP2			+			+
TECPR2						+
TELO2		+				+
TENM3						+
TERT						+
TET3						+
TFAP2A		+
TFE3			+			+
TGDS		+
TGFB3		+
TGFBR1		+
TGFBR2		+
TGIF1						+
TH						+
THOC2						+
THOC6						+
THRA						+
TIMM50			+			+
TINF2						+
TLK2						+	+
TMCO1		+				+
TMEM106B						+
TMEM165						+
TMEM216						+
TMEM222			+			+
TMEM237						+
TMEM240						+
TMEM5						+
TMEM67						+
TMEM70						+
TMEM94						+
TMLHE	+						+
TMTC3			+			+
TMX2			+			+
TNPO2			+			+
TNRC6B	+					+	+	+
TOE1						+
TOGARAM1						+
TP63		+
TP73						+
TPP1			+			+
TPP2						+
TRAF7						+	+
TRAIP						+
TRAK1			+			+
TRAPPC11						+
TRAPPC12			+			+
TRAPPC4			+			+
TRAPPC6B			+			+
TRAPPC9		+				+	+
TREX1			+			+
TRIM37		+
TRIM8			+			+
TRIO						+	+
TRIP12	+					+	+
TRIT1						+
TRMT1						+
TRMT10A						+
TRNT1						+
TRPM6			+
TRRAP		+	+			+
TSC1	+		+			+	+
TSC2	+		+			+	+
TSEN15						+
TSEN2			+			+
TSEN54			+			+
TSFM			+			+
TSHB						+
TSPAN7						+
TSPOAP1						+
TSPYL1			+
TTC19						+
TTC37						+
TTC5						+
TTC8						+
TTI2						+
TUBA1A			+			+
TUBB		+	+			+
TUBB2A			+			+
TUBB2B			+			+
TUBB3			+			+
TUBB4A			+			+
TUBG1			+			+
TUBGCP2						+
TUBGCP6			+			+
TUSC3						+
TWIST1						+
TXNL4A		+
UBA5			+			+
UBE2A			+			+
UBE3A	+		+			+	+
UBE3B						+
UBE4A						+
UBR1						+	+
UBR7			+			+
UBTF						+
UFC1						+
UFM1			+			+
UFSP2			+			+
UGDH			+			+
UGP2			+			+
UMPS			+			+
UNC80			+			+
UPB1						+
UPF3B	+					+	+
USP18						+
USP7	+					+	+
USP9X		+				+	+
VAMP2			+			+
VARS			+			+
VARS2			+			+
VIPAS39						+
VLDLR						+
VPS11			+			+
VPS13A			+
VPS13B	+					+	+
VPS13D
VPS33B						+
VPS4A			+			+
VRK1						+
WAC	+					+	+
WARS2			+			+
WASF1			+			+
WASHC4						+
WDFY3	+					+	+
WDPCP						+
WDR11						+
WDR26			+			+
WDR37			+			+
WDR4						+
WDR45			+			+
WDR45B			+			+
WDR62			+			+
WDR73			+			+
WDR81						+
WIPI2						+
WNT1						+
WNT5A		+				+
XPA						+
XRCC4						+
XYLT1		+				+
YARS						+
YIF1B						+
YIPF5			+
YWHAG			+			+
YY1						+
ZBTB16				+
ZBTB18			+			+
ZBTB20	+					+	+
ZBTB24						+
ZC4H2						+
ZDHHC9			+			+			+
ZFHX4						+		+
ZFYVE26						+
ZIC2		+				+
ZMIZ1						+	+
ZMYM2						+	+
ZNF142			+			+		+
ZNF148						+
ZNF292						+	+
ZNF335						+
ZNF462						+	+
ZNF526			+			+
ZNF699						+
ZNF711						+
ZNHIT3			+			+
ZSWIM6	+	+				+
UPF2								+
WDR5								+
AAK1									+
ARHGEF39									+
ATP13A4									+
ATP7B									+
BC087857									+
BCC13									+
CMIP									+
DCDC2									+
DUX4									+
ELP4							+		+
ERC1									+
FAT1									+
FLNC									+
FRG1							+		+
FRG2									+
GREM1									+
ITGB2									+
KIAA0319									+
LOC401164									+
MCMBP									+
MUC6									+
NAGPA									+
NDST4									+
NFXL1									+
NOP9									+
NRN1									+
PALB2									+
PCDH11y									+
PHKA1									+
PTBP2									+
RBFOX2									+
ROBO1									+
RTN2									+
SCL6A8									+
SETX									+
SUCLG2									+
TENM4									+
TM4SF20									+
TRIML1									+
TRIML2									+
TUBB4Q									+
UBA6									+
ZFP42									+
ZKSCAN1									+
ZNF277									+
ZNF385D									+
ACHE							+
ADA							+
ADCY3							+
AGAP2							+
AGO4							+
AHNAK							+
AKAP9							+
AMPD1							+
ANXA1							+
APBB1							+
APH1A							+
ASAP2							+
ATP2B2							+
BTAF1							+
CACNB2							+
CAPRIN1							+
CASZ1							+
CCNG1							+
CCT4							+
CDH13							+
[truncated: 146 more rows]

## Sheet: Supplementary Table 3
locus	long_name	OMIM	inheritance	gene	location	gene_region	motif	norm_low	norm_up	aff_low	aff_up	aff_more	strand	chrom	hg19_start	hg19_end	copyNum	perMatch	perIndel	STR_size_bp
CANVAS_AAAGG	Cerebellar ataxia, neuropathy, and vestibular areflexia syndrome	614575	AR	RFC1	4p14	intron	TTTCC						-	chr4	39350045	39350103	11.8			59
CANVAS_AAGGG	Cerebellar ataxia, neuropathy, and vestibular areflexia syndrome	614575	AR	RFC1	4p14	intron	TTCCC			400	2000	FALSE	-	chr4	39350045	39350103	11.8			59
DM1	Myotonic dystrophy 1	160900	AD	DMPK	19q13	3'UTR	CTG	5	37	50	10000	FALSE	-	chr19	46273463	46273524	20.7	100	0	62
DM2	Myotonic dystrophy 2	602668	AD	ZNF9/CNBP	3q21.3	intron	CCTG	10	26	75	11000	FALSE	-	chr3	128891420	128891502	20.8	92	0	83
DRPLA	Dentatorubral-pallidoluysian atrophy	125370	AD	DRPLA/ATN1	12p13.31	coding	CAG	7	34	49	88	FALSE	+	chr12	7045880	7045938	19.7	92	0	59
EIEE1	Early infantile epileptic encephalopathy 1	308350	X	ARX	Xp21.3	coding	GCG		12	17			-	chrX	25031777	25031808	10.7	100	0	32
EPM1A	Myoclonic epilepsy of Unverricht and Lundborg	254800	AR	CSTB	21q22.3	promotor	CCCCGCCCCGCG	2	3	40	80	FALSE	-	chr21	45196324	45196360	3.1	100	0	37
FAME1_TTTTA	Familial adult myoclonic epilepsy 1	601068	AD	SAMD12	8q24	intron	TTTTA						-	chr8	119379056	119379120	13	100	0	65
FAME1_TTTCA	Familial adult myoclonic epilepsy 1	601068	AD	SAMD12	8q24	intron	TTTCA	0	0	440	3680	FALSE	-	chr8	119379052	119379055	0.6			3
FAME1_TTTGA	Familial adult myoclonic epilepsy 1	601068	AD	SAMD12	8q24	intron	TTTGA	0	0				-	chr8	119379052	119379055	0.6			3
FAME2_TTTTA	Familial adult myoclonic epilepsy 2	607876	AD	STARD7	2q11.2	intron	TTTTA						-	chr2	96862805	96862859	11	100	0	55
FAME2_TTTCA	Familial adult myoclonic epilepsy 2	607876	AD	STARD7	2q11.2	intron	TTTCA						-	chr2	96862805	96862807	0.6	100	0	3
FAME3_TTTTA	Familial adult myoclonic epilepsy 3	613608	AD	MARCHF6	5p15.2	intron	TTTTA						+	chr5	10356460	10356519	12	100	0	60
FAME3_TTTCA	Familial adult myoclonic epilepsy 3	613608	AD	MARCHF6	5p15.2	intron	TTTCA						+	chr5	10356520	10356522	0.6	100	0	3
FAME4_TTTTA	Familial adult myoclonic epilepsy 4	615127	AD	YEATS2	3q27.1	intron	TTTTA						+	chr3	183429976	183430010	7	100	0	35
FAME4_TTTCA	Familial adult myoclonic epilepsy 4	615127	AD	YEATS2	3q27.1	intron	TTTCA						+	chr3	183430011	183430013	0.6	100	0	3
FAME6_TTTTA	Familial adult myoclonic epilepsy 6	618074	AD	TNRC6A	16p12.1	intron	TTTTA						+	chr16	24624761	24624850	18	100	0	90
FAME6_TTTCA	Familial adult myoclonic epilepsy 6	618074	AD	TNRC6A	16p12.1	intron	TTTCA	0	0				+	chr16	24624851	24624853	0.6			3
FAME7_TTTTA	Familial adult myoclonic epilepsy 7	618075	AD	RAPGEF2	4q32.1	intron	TTTTA						+	chr4	160263679	160263768	18	100	0	90
FAME7_TTTCA	Familial adult myoclonic epilepsy 7	618075	AD	RAPGEF2	4q32.1	intron	TTTCA	0	0				+	chr4	160263769	160263770	0.4			2
FECD3	Fuchs endothelial corneal dystrophy 3	613267	AD	TCF4	18q21.2	intron	CTG	10	40	50	1300	TRUE	-	chr18	53253385	53253460	25.3	100	0	76
FRA11B	Fragile site FRA11B	600651		CBL2	11q23.3	5'UTR	CGG						+	chr11	119077000	119077033	11.3	100	0	34
FRA12A	FRA12A mental retardation	136630	AD	DIP2B	12q13.12	5'UTR	CGG						+	chr12	50898785	50898807	7.7	100	0	23
FRAXA	Fragile X syndrome	309550	X	FMR1	Xq27.3	5'UTR	CGG	6	54	200	1000	TRUE	+	chrX	146993568	146993629	25	90	5	75
FRAXE	FRAXE mental retardation	309548	X	AFF2	Xq28	5'UTR	CCG	4	39	200	900	FALSE	+	chrX	147582159	147582204	15.3	100	0	46
FRDA	Friedreich ataxia	229300	AR	FXN	9q13	intron	GAA	6	32	200	1700	FALSE	+	chr9	71652201	71652220	6.7	100	0	20
FTDALS1	Amyotrophic lateral sclerosis-frontotemporal dementia	105550	AD	C9orf72	9p21	intron	GGGGCC	2	19	250	1600	FALSE	-	chr9	27573522	27573544	10.8	74	8	62
GLS	Glutaminase Deficiency	618412	AR	GLS	2q32.2	5'UTR	GCA						+	chr2	191745599	191745646	16	100	0	48
HD	Huntington disease	143100	AD	HTT	4p16.3	coding	CAG	6	34	36	100	TRUE	+	chr4	3076604	3076667	21.3	96	0	64
HDL2	Huntington disease-like 2	606438	AD	JPH3	16q24.3	exon	CTG	7	28	66	78	FALSE	+	chr16	87637889	87637935	15.3	95	4	47
NIID	Neuronal intranuclear inclusion disease	603472	AD	NBPF19	1q21.2	5'UTR	GGC	5	39	66	517	FALSE	+	chr1	145209324	145209346	10.3	100	0	31
OPDM	Oculopharyngodistal myopathy	164310	AD	LRP12	8q22.3	5'UTR	CGG	9	41				-	chr8	105601199	105601226	9.3	100	0	28
OPML	Oculopharyngeal myopathy with leukoencephalopathy	618637	AD	LOC642361/NUTM2B-AS1	10q22.3	utRNA	CGG	3	16				+	chr10	81586140	81586160	7	100	0	21
SBMA	Kennedy disease	313200	X	AR	Xq12	coding	CAG	9	35	38	62	FALSE	+	chrX	66765159	66765261	33.3	86	9	103
SCA1	Spinocerebellar ataxia 1	164400	AD	ATXN1	6p23	coding	CAG	6	38	39	82	FALSE	-	chr6	16327865	16327955	30.3	95	0	91
SCA2	Spinocerebellar ataxia 2	183090	AD	ATXN2	12q24	coding	CAG	15	24	32	200	FALSE	-	chr12	112036754	112036823	23.3	97	0	70
SCA3	Machado-Joseph disease	109150	AD	ATXN3	14q32.1	coding	CAG	13	36	61	84	FALSE	-	chr14	92537355	92537396	14	84	0	42
SCA6	Spinocerebellar ataxia 6	183086	AD	CACNA1A	19p13	coding	CAG	4	17	21	33	FALSE	-	chr19	13318673	13318712	13.3	100	0	40
SCA7	Spinocerebellar ataxia 7	164500	AD	ATXN7	3p14.1	coding	CAG	4	35	37	306	FALSE	+	chr3	63898361	63898392	10.7	100	0	32
SCA8	Spinocerebellar ataxia 8	608768	AD	ATXN8OS/ATXN8	13q21	utRNA	CTG	16	34	74	74	TRUE	+	chr13	70713516	70713561	15.3	100	0	46
SCA10	Spinocerebellar ataxia 10	603516	AD	ATXN10	22q13.31	intron	ATTCT	10	20	500	4500	FALSE	+	chr22	46191235	46191304	14	100	0	70
SCA12	Spinocerebellar ataxia 12	604326	AD	PPP2R2B	5q32	promotor	CAG	7	45	55	78	FALSE	-	chr5	146258291	146258322	10.7	100	0	32
SCA17	Spinocerebellar ataxia 17	607136	AD	TBP	6q27	coding	CAG	25	42	47	63	FALSE	+	chr6	170870995	170871105	37	94	0	111
SCA31_TTTTA	Spinocerebellar ataxia 31	117210	AD	BEAN1	16q21	intron	TTTTA						-	chr16	66524303	66524359	11.4	100	0	57
SCA31_TTCCA	Spinocerebellar ataxia 31	117210	AD	BEAN1	16q21	intron	TTCCA						-	chr16	66524300	66524302	0.6	100	0	3
SCA36	Spinocerebellar ataxia 36	614153	AD	NOP56	20p13	intron	GGCCTG	3	8	1500	2500	FALSE	+	chr20	2633379	2633421	7.2	97	0	43
SCA37_TTTTA	Spinocerebellar ataxia 37	615945	AD	DAB1	1p32.2	intron	TTTTA						-	chr1	57832716	57832793	15.6	100	0	78
SCA37_TTTCA	Spinocerebellar ataxia 37	615945	AD	DAB1	1p32.2	intron	TTTCA						-	chr1	57832716	57832718	0.6	100	0	3
BSS	Baratela-Scott syndrome	300881	AR	XYLT1	16p12.3	promotor	GGC						-	chr16	17564778	17564779	0.7			2
CCHS	Congenital central hypoventilation syndrome	209880	AD	PHOX2B	4p13	coding	GCG						-	chr4	41747990	41748049	20			60
OPMD	Oculopharyngeal Muscular Dystrophy	164300	AD	PABPN1	14q11.2-q13	coding	GCG	2	10	12	17	TRUE	+	chr14	23790682	23790711	10			30

## Sheet: Supplementary Table 4
	Samples
Developmental Period	age	Sex	Amygdala	Cerebellar Cortex	Frontal Cortex	Hippocampus	Occipital Cortex	Parietal Cortex	Striatum	Temporal Cortex	Thalamus	Total
Embyonic to early fetal
	9 pcw	M	1	1	4	1	1	1	3	1	1	14
	12 pcw	F	1	0	5	1	1	2	1	3	1	15
	12 pcw	F	1	1	4	1	1	2	1	3	1	15
	12 pcw	F	1	1	5	1	1	2	1	2	1	15
	13 pcw	M	1	0	5	1	1	2	1	3	0	14
	13 pcw	F	1	1	5	1	1	2	1	3	1	16
	13 pcw	M	1	1	5	1	1	2	1	2	0	14
Mid-fetal
	16 pcw	M	1	1	5	1	1	2	1	3	1	16
	16 pcw	M	1	0	4	1	1	1	1	3	1	13
	17 pcw	F	1	1	5	1	1	1	1	2	1	14
	19 pcw	F	0	0	4	1	1	1	1	2	1	11
	21 pcw	F	0	1	0	0	0	0	0	1	0	2
	21 pcw	M	1	1	5	1	1	2	1	2	0	14
	24 pcw	M	1	1	5	1	1	2	1	3	1	16
Late Fetal
	26 pcw	F	0	0	1	0	1	0	0	1	0	3
	35 pcw	F	0	1	1	0	0	0	0	0	0	2
	37 pcw	M	1	1	5	1	1	2	1	3	1	16
Infancy
	4 mos	M	1	0	4	0	0	0	0	3	0	8
	4 mos	M	1	1	5	1	1	2	1	3	1	16
	10 mos	M	0	1	3	0	1	2	0	2	1	10
		Total	17	16	90	17	20	30	22	52	16	280

## Sheet: Supplementary Table 5
	Epilepsy	Intellectual disability	ASD/ASD features	ADHD	CP	SCZ	PMID	Ref
ARHGEF9	+	+	+	-	-	-	28589176	Alber et al., 2017
DDX3X*	+	+	+	+	-	-	33993884 & 31274575	Tang et al., 2021; Beal et al., 2019
KDM5C	+	+	-	+	-	-	24583395 & 32279304	Goncalves et al., 2014; Carmignac et al., 2020
PHF21A	+	+	+	+	-	-	31649809 & 30487643	Kim et al., 2019; Hamanaka et al., 2019
BRPF1	+	+	-	-	-	-	31020800	Pode-shakkad et al., 2019
PURA	+	+	-	-	-	-	29097605 & 34116881	Choi et al., 2021; Reijnders et al., 2018
ZBTB18	+	+	-	+	-	-	27598823 & 29573576	Cohen et al., 2016; van der Schoot et al., 2018
SETD1A	+	+	+	-	-	+	26974950 & 29463886	Singh et al., 2016; Eisting et al., 2018
SETD1B	+	+	+	-	-	-	34345025	Weerts et al., 2021
RBFOX3	+	+	+	-	-	-	26619789 & 24603971	Wang et al., 2015; Utami et al., 2014
TAOK2	-	-	+	-	-	+	29467497	Richter et al., 2019
SPAST	-	-	-	-	+	-	20562464	de Bot et a., 2010
SHANK3	+	+	+	+	-	+	30537371	Li et al., 2018
DIP2C	+	+	-	+	-	+	22847950 & 28771244	DeScipio et al., 2012; Zarrei et al., 2018
SETBP1*	+	+	+	+	-	-	33867525 & 33907317 & 29463886	Jansen et al., 2021; Morgan et al., 2021; Eising et al., 2019
CDK13*	+	+	+	+	-	-	29021403	Hamilton et al., 2018
EBF3*	-	+	-	-	+	-	28017373	Harms et al., 2017
GNAO1*	+	+	-	-	+	-	28357411	Danti et al., 2017
GNB1*	+	+	+	+	+	-	30194818	Hemati et al., 2018
MEIS2*	-	+	+	-	-	-	30291340	Verheije et al., 2019
POGZ*	-	+	+	+	-	+	2694228 & 311360907	Stessman et al., 2016; Ferretti et al., 2019
TRIP12	+	+	+	-	-	-	27848077 & 28251352	Bramswig et al., 2018 & Zhang et al., 2017
ERF	-	+	+	+	-	-	30758909 & 34184330	Glass et al., 2019 & Yamada et al., 2021
HNRNPK	+	+	-	+	-	-	26173930 & 29904177	Au et al., 2015 & Au et al., 2018
UPF2*	-	+	+	-	-	-	31585809	Johnson et al., 2019
ZNF1*	+	+	-	-	+	-	31036918	Khan et al., 2019
GRIN2A	+	+	-	-	-	-	25596506	Turner et al., 2015
FOXP2	-	+	-	-	-	-	27572252	Reuter et al., 2017
CDH3+	-	-	-	-	-	-	29463886 & 22140374	Eising et al., 2018; Basel-Vanagaite et al., 2011
WDR5+	-	+	-	-	-	-	29463886	Eising et al., 2018
KAT6A+	+	+	+	-	-	-	29463886 & 30245513	Eising et al., 2018; Kennedy et al., 2019
ZFHX4+	+	+	+	+	-	-	29463886 & 34461323	Eising et al., 2018; Fontana et al., 2021
TNRC6B+	-	+	+	+	-	-	29463886 & 32152250	Eising et al., 2018; Granadillo et al., 2020
MKL2+	-	+	-	-	-	-	29463886	Eising et al., 2018
* = Hildebrand et al., 2020
+ = Eising et al., 2018

## Sheet: Supplementary Table 6
Family	CHR	POS	REF	ALT	Proband	GENE	Consequence	In Silico Predictions	gnomAD AF	model
19	chr8	33247238	G	A	G/A	FUT10	missense	SIFT = deleterious(0); PolyPhen = probably damaging(0.999); CADD_PHRED = 27.8		Dominant, inherited from father
	chr17	39186131	C	T	C/T	KRTAP1-4	missense	SIFT = deleterious(0); PolyPhen = probably damaging(0.944); CADD_PHRED = 26		Dominant, inherited from father
	chr17	34958721	C	A	C/A	MRM1	missense	SIFT = deleterious(0); PolyPhen = probably damaging(0.999); CADD_PHRED = 27.4		Dominant, inherited from father
	chr16	89977638	T	C	T/C	TCF25	missense	SIFT = deleterious(0); PolyPhen = possibly damaging(0.901); CADD_PHRED = 32		Dominant, inherited from father
	chr14	94120156	C	T	C/T	UNC79	missense	SIFT = deleterious(0); PolyPhen = probably damaging(0.973); CADD_PHRED = 29.4	4.067e-06	Dominant, inherited from father
20	chr22	39476974	T	A	T/A	APOBEC3G	missense	SIFT = deleterious(0); PolyPhen = probably damaging(0.999); CADD_PHRED = 20.8	4.065e-06	Dominant, inherited from mother
	chr16	75563238	G	A	G/A	CHST5	missense	SIFT = deleterious(0.05); PolyPhen = possibly damaging(0.717); CADD_PHRED = 22.6	4.104e-06	Dominant, inherited from mother
	chr22	20073775	C	T	C/T	DGCR8	missense	SIFT = deleterious low confidence(0); PolyPhen = possibly damaging(0.719); CADD_PHRED = 29.2	4.062e-06	Dominant, inherited from mother
	chr15	52877125	T	A	T/A	FAM214A	missense	SIFT = deleterious(0); PolyPhen = possibly damaging(0.815); CADD_PHRED = 25.7		Dominant, inherited from mother
	chr17	7835068	G	A	G/A	TRAPPC1	missense	SIFT = deleterious(0.04); PolyPhen = possibly damaging(0.462); CADD_PHRED = 32	0	Dominant, inherited from mother
22	chr17	33269600	T	C	T/C	CCT6B	missense	SIFT = deleterious(0); PolyPhen = probably damaging(0.999); CADD_PHRED = 26.5	8.219e-06	Dominant, inherited from father
	chr18	28968453	G	A	G/A	DSG4	missense	SIFT = deleterious(0); PolyPhen = probably damaging(0.991); CADD_PHRED = 25.7		Dominant, inherited from father
	chr20	37555183	G	A	G/A	FAM83D	missense	SIFT = deleterious(0); PolyPhen = probably damaging(0.999); CADD_PHRED = 33		Dominant, inherited from father
	chr3	194081033	A	C	A/C	LRRC15	missense	SIFT = deleterious(0); PolyPhen = probably damaging(0.999); CADD_PHRED = 28.2		Dominant, inherited from father
	chr18	20562284	A	G	A/G	RBBP8	missense	SIFT = deleterious(0); PolyPhen = possibly damaging(0.783); CADD_PHRED = 24.8		Dominant, inherited from father
	chr19	16989367	G	T	G/T	SIN3B	missense	SIFT = deleterious(0); PolyPhen = possibly damaging(0.635); CADD_PHRED = 29.1		Dominant, inherited from father
	chr4	184828004	C	T	C/T	STOX2	missense	SIFT = deleterious low confidence(0); PolyPhen = probably damaging(0.985); CADD_PHRED = 34		Dominant, inherited from father
	chr16	72827355	T	C	T/C	ZFHX3	missense	SIFT = deleterious(0); PolyPhen = probably damaging(0.914); CADD_PHRED = 25.7		Dominant, inherited from father
24	chr13	24895805	G	A	A/A	C1QTNF9	missense	SIFT = deleterious(0.02); PolyPhen = probably damaging(0.998); CADD_PHRED = 26.4		Recessive
28	chr19	8121291	C	T	C/T	CCL25	missense	SIFT = deleterious(0); PolyPhen = probably damaging(1); CADD_PHRED = 23.6		Dominant, inherited from father
	chr22	42522990	G	C	G/C	CYP2D6	missense	SIFT = deleterious(0); PolyPhen = possibly damaging(0.899); CADD_PHRED = 22.7		Dominant, inherited from father
	chr1	205130461	C	A	C/A	DSTYK	missense	SIFT = deleterious(0); PolyPhen = probably damaging(0.959); CADD_PHRED = 28.9		Dominant, inherited from father
	chr8	38271461	C	A	C/A	FGFR1	missense	SIFT = deleterious(0); PolyPhen = probably damaging(0.998); CADD_PHRED = 33		Dominant, inherited from father
	chr19	18545926	C	T	C/T	ISYNA1	missense & splice region	SIFT = deleterious(0); PolyPhen = probably damaging(0.954); CADD_PHRED = 33; ada_score = 0.846; rf_score = 0.862		Dominant, inherited from father
	chrX	9864199	C	T	T/T	SHROOM2	missense	SIFT = deleterious(0.02); PolyPhen = probably damaging(1); CADD_PHRED = 26.2		X-linked, inherited from mother
	chr1	53608096	C	G	C/G	SLC1A7	missense	SIFT = deleterious(0.01); PolyPhen = possibly damaging(0.834); CADD_PHRED = 25.4		Dominant, inherited from father
	chr17	35825637	G	T	G/T	TADA2A	missense	SIFT = deleterious(0.03); PolyPhen = possibly damaging(0.854); CADD_PHRED = 28.8		Dominant, inherited from father
32	chr7	5941289	A	G	A/G	CCZ1	missense & splice region	SIFT = deleterious(0.01); PolyPhen = possibly damaging(0.796); CADD_PHRED = 29.8; ada_score = 0.692; rf_score = 0.746		Inherited from father, shared with sibs
	chr17	71223308	G	C	G/C	FAM104A	missense	SIFT = deleterious(0); PolyPhen = probably damaging(0.94); CADD_PHRED = 25.7		Inherited from father, shared with sibs
	chr1	156510582	C	G	C/G	IQGAP3	missense	SIFT = deleterious(0); PolyPhen = probably damaging(0.995); CADD_PHRED = 32	8.121e-06	Inherited from mother, shared with sibs
	chr3	69168574	C	A	C/A	LMOD3	missense	SIFT = deleterious(0); PolyPhen = possibly damaging(0.601); CADD_PHRED = 28.2	4.068e-06	Inherited from father, shared with sibs
	chr15	77406548	C	T	C/T	PEAK1	missense	SIFT = deleterious(0.02); PolyPhen = possibly damaging(0.727); CADD_PHRED = 26.3		Inherited from father, shared with sibs
	chr20	47251306	T	C	T/C	PREX1	missense	SIFT = deleterious(0); PolyPhen = probably damaging(0.999); CADD_PHRED = 33	8.124e-06	Inherited from mother, shared with sibs
	chr15	65917829	A	T	A/T	SLC24A1	missense	SIFT = deleterious(0); PolyPhen = probably damaging(0.999); CADD_PHRED = 27.1		Inherited from father, shared with sibs
	chr11	4091261	C	T	C|T	STIM1	missense	SIFT = deleterious(0.02); PolyPhen = probably damaging(0.925); CADD_PHRED = 32		Inherited from mother, shared with sibs
33	chr6	43415557	C	T	C/T	ABCC10	missense	SIFT = deleterious(0); PolyPhen = probably damaging(0.999); CADD_PHRED = 33	8.136e-06	Shared with DZ twin
	chr9	16203980	G	C	G/C	C9orf92	missense	SIFT = deleterious low confidence(0); PolyPhen = possibly damaging(0.578); CADD_PHRED = 25.5		Shared with DZ twin
	chr5	150924302	T	A	T/A	FAT2	missense	SIFT = deleterious(0); PolyPhen = probably damaging(0.972); CADD_PHRED = 26		Shared with DZ twin
	chr2	42995014	A	G	A/G	HAAO	missense	SIFT = deleterious(0); PolyPhen = probably damaging(1); CADD_PHRED = 29.1		Shared with DZ twin
	chr7	107312661	T	C	T/C	SLC26A4	missense	SIFT = deleterious(0.01); PolyPhen = probably damaging(0.98); CADD_PHRED = 28.4		Shared with DZ twin
	chr19	49132186	G	A	G/A	SPHK2	missense	SIFT = deleterious(0); PolyPhen = probably damaging(0.949); CADD_PHRED = 26.5		Shared with DZ twin
	chr1	36551600	A	C	A|C	TEKT2	missense	SIFT = deleterious(0.04); PolyPhen = possibly damaging(0.601); CADD_PHRED = 23.6	8.854e-06	Shared with DZ twin
	chr17	40186290	T	C	T/C	ZNF385C	missense	SIFT = deleterious(0); PolyPhen = possibly damaging(0.614); CADD_PHRED = 26.6		Shared with DZ twin
34	chr15	72875566	G	A	G/A	ARIH1	missense	SIFT = deleterious(0.02); PolyPhen = possibly damaging(0.748); CADD_PHRED = 33		Inerited from mother
	chrX	32862955	C	T	C/T	DMD	missense	SIFT = deleterious(0.02); PolyPhen = probably damaging(0.997); CADD_PHRED = 26.8		Inerited from mother
	chr19	49259614	G	A	G/A	FGF21	missense	SIFT = deleterious(0); PolyPhen = probably damaging(0.963); CADD_PHRED = 25.6	4.068e-06	Inherited from father
	chr16	58437005	T	C	T/C	GINS3	missense	SIFT = deleterious(0.01); PolyPhen = possibly damaging(0.551); CADD_PHRED = 23.5		Inherited from father
	chr3	187386971	T	A	T/A	SST	missense	SIFT = deleterious(0.01); PolyPhen = possibly damaging(0.601); CADD_PHRED = 26.5		Inherited from father
	chr6	50805755	G	A	G/A	TFAP2B	missense	SIFT = deleterious(0); PolyPhen = probably damaging(0.926); CADD_PHRED = 26.6		Inerited from mother
	chr6	155469356	A	G	A/G	TIAM2	missense	SIFT = deleterious(0); PolyPhen = probably damaging(0.993); CADD_PHRED = 25.7		Inerited from mother
	chr4	41951391	C	A	C/A	TMEM33	missense	SIFT = deleterious(0); PolyPhen = probably damaging(0.999); CADD_PHRED = 23.8		Inerited from mother
38	chr5	5186165	A	G	A/G	ADAMTS16	missense & splice region	SIFT = deleterious(0.01); PolyPhen = probably damaging(0.98); CADD_PHRED = 33; rf_score = 0.648		shared with maternal uncle
	chr17	18673287	G	C	G/C	FBXW10	missense	SIFT = deleterious(0); PolyPhen = probably damaging(0.966); CADD_PHRED = 23.8		shared with maternal uncle
	chr1	15573835	C	T	C/T	FHAD1	missense	SIFT = deleterious low confidence(0); PolyPhen = possibly damaging(0.692); CADD_PHRED = 22.1		shared with maternal uncle
	chr13	103441372	T	C	T/C	KDELC1	missense	SIFT = deleterious(0); PolyPhen = possibly damaging(0.783); CADD_PHRED = 26.4		shared with maternal uncle
	chr1	152733167	C	T	C/T	KPRP	missense	SIFT = deleterious(0); PolyPhen = probably damaging(0.964); CADD_PHRED = 23.1		shared with maternal uncle
	chr3	33907950	C	G	C/G	PDCD6IP	missense	SIFT = deleterious(0.02); PolyPhen = probably damaging(0.998); CADD_PHRED = 27.7		shared with maternal uncle
	chr3	15115408	T	G	T/G	ZFYVE20	missense	SIFT = deleterious low confidence(0.01); PolyPhen = possibly damaging(0.832); CADD_PHRED = 25.4		shared with maternal uncle
40	chrX	105190397	G	A	A/A	NRK	missense	SIFT = deleterious(0); PolyPhen = probably damaging(1); CADD_PHRED = 25.3		X-linked, inherited from mother
41	chrX	100541611	G	A	A/A	TAF7L	missense	SIFT = deleterious(0.03); PolyPhen = possibly damaging(0.727); CADD_PHRED = 23.6		X-linked, inherited from mother
46	chrX	15588456	C	T	C/T	ACE2	missense	SIFT = deleterious(0.01); PolyPhen = probably damaging(0.928); CADD_PHRED = 26.3		de novo
	chr8	38871500	G	C	G/C	ADAM9	missense	SIFT = deleterious(0); PolyPhen = probably damaging(0.996); CADD_PHRED = 29.5		de novo
48	chr20	36870108	G	A	G/A	KIAA1755	missense	SIFT = deleterious(0); PolyPhen = possibly damaging(0.541); CADD_PHRED = 24.3		de novo
49	chr7	91670130	A	G	A/G	AKAP9	missense	SIFT = deleterious(0); PolyPhen = probably damaging(0.99); CADD_PHRED = 24		Inerited from mother
	chr19	6712390	G	C	G/C	C3	missense	SIFT = deleterious(0); PolyPhen = probably damaging(0.993); CADD_PHRED = 23.4		Inherited from father
	chr9	6554679	G	T	G/T	GLDC	missense	SIFT = deleterious(0.01); PolyPhen = probably damaging(1); CADD_PHRED = 28.4	4.083e-06	Inerited from mother
	chr14	100126049	G	A	G/A	HHIPL1	missense	SIFT = deleterious(0); PolyPhen = probably damaging(0.999); CADD_PHRED = 23.7		Inherited from father
	chr22	17589572	C	G	C/G	IL17RA	missense	SIFT = deleterious(0); PolyPhen = probably damaging(0.998); CADD_PHRED = 25		Inerited from mother
	chr1	207014370	T	A	T/A	IL19	missense	SIFT = deleterious(0.01); PolyPhen = probably damaging(0.937); CADD_PHRED = 25.9		Inerited from mother
	chr17	8048140	C	T	C/T	PER1	missense	SIFT = deleterious(0.01); PolyPhen = probably damaging(0.997); CADD_PHRED = 32		Inerited from mother
	chr18	8784655	C	G	C/G	SOGA2	missense	SIFT = deleterious(0); PolyPhen = possibly damaging(0.897); CADD_PHRED = 23.9		Inherited from father
	chr1	150039987	C	A	C/A	VPS45	missense	SIFT = deleterious(0.03); PolyPhen = probably damaging(0.986); CADD_PHRED = 31	4.061e-06	Inerited from mother
	chr2	31593342	G	C	G/C	XDH	missense & splice region	SIFT = deleterious(0.01); PolyPhen = probably damaging(0.998); CADD_PHRED = 25.6	8.126e-06	Inherited from father
	chr19	21300762	A	C	A/C	ZNF714	missense	SIFT = deleterious(0); PolyPhen = probably damaging(0.999); CADD_PHRED = 22.4	8.198e-06	Inerited from mother
50	chr17	79094030	C	T	C/T	AATK	missense	SIFT = deleterious(0); PolyPhen = possibly damaging(0.721); CADD_PHRED = 26.4		Inherited from father
	chr1	110168374	C	T	C/T	AMPD2	missense	SIFT = deleterious(0); PolyPhen = possibly damaging(0.798); CADD_PHRED = 26.2; MTR FDR = 0.022		Inerited from mother
	chr19	2137015	G	A	G/A	AP3D1	missense	SIFT = deleterious(0); PolyPhen = probably damaging(0.998); CADD_PHRED = 34	9.667e-06	Inherited from father
	chr21	27326979	A	G	A/G	APP	missense	SIFT = deleterious(0); PolyPhen = possibly damaging(0.884); CADD_PHRED = 27.9	8.135e-06	Inerited from mother
	chr19	1277211	G	A	G/A	C19orf24	missense	SIFT = deleterious(0); PolyPhen = probably damaging(0.992); CADD_PHRED = 23.9		Inerited from mother
	chr18	77440170	C	T	C|T	CTDP1	missense	SIFT = deleterious(0); PolyPhen = probably damaging(0.965); CADD_PHRED = 25.5		Inerited from mother
	chr1	173802530	G	C	G/C	DARS2	missense	SIFT = deleterious(0); PolyPhen = probably damaging(0.992); CADD_PHRED = 31		Inherited from father
	chr7	6591018	A	G	A|G	GRID2IP	missense	SIFT = deleterious(0); PolyPhen = probably damaging(0.999); CADD_PHRED = 27.5		Inerited from mother
	chr19	51827116	C	T	C/T	IGLON5	missense	SIFT = deleterious(0.01); PolyPhen = probably damaging(1); CADD_PHRED = 28.5		Inerited from mother
	chr1	158064863	T	C	T/C	KIRREL	missense	SIFT = deleterious(0); PolyPhen = possibly damaging(0.796); CADD_PHRED = 25.9		Inherited from father
	chr5	88056897	C	A	C/A	MEF2C	missense	SIFT = deleterious(0); PolyPhen = probably damaging(0.998); CADD_PHRED = 29.2		Inerited from mother
	chr5	140236339	G	A	G/A	PCDHA10	missense	SIFT = deleterious low confidence(0); PolyPhen = probably damaging(1); CADD_PHRED = 24.7	4.094e-06	Inerited from mother
	chr5	140719797	T	A	T/A	PCDHGA2	missense	SIFT = deleterious low confidence(0); PolyPhen = probably damaging(0.992); CADD_PHRED = 25.7		Inerited from mother
	chr1	2434322	A	T	A/T	PLCH2	missense	SIFT = deleterious low confidence(0); PolyPhen = probably damaging(0.999); CADD_PHRED = 25.7		Inherited from father
	chr2	95952306	A	G	A/G	PROM2	missense	SIFT = deleterious(0.04); PolyPhen = probably damaging(0.956); CADD_PHRED = 23.1		Inherited from father
	chr5	126860610	C	G	C/G	PRRC1	missense & splice region	SIFT = deleterious low confidence(0.01); PolyPhen = possibly damaging(0.855); CADD_PHRED = 31; ada_score = 0.857		Inerited from mother
	chr18	18608849	T	G	T/G	ROCK1	missense	SIFT = deleterious(0.01); PolyPhen = probably damaging(0.964); CADD_PHRED = 26.8		Inherited from father
	chr4	140441532	A	T	A/T	SETD7	missense	SIFT = deleterious(0); PolyPhen = probably damaging(0.96); CADD_PHRED = 26.4		Inherited from father
	chr2	74314988	T	C	T/C	TET3	missense	SIFT = deleterious(0.01); PolyPhen = probably damaging(0.996); CADD_PHRED = 25.9		Inherited from father
	chr15	72039235	C	T	C/T	THSD4	missense	SIFT = deleterious(0); PolyPhen = probably damaging(1); CADD_PHRED = 33		Inerited from mother
	chr4	2275832	G	T	G|T	ZFYVE28	missense	SIFT = deleterious(0.02); PolyPhen = possibly damaging(0.671); CADD_PHRED = 23.2	4.069e-06	Inherited from father
52	chr13	111154069	C	A	C|A	COL4A2	missense	SIFT = deleterious(0.02); PolyPhen = probably damaging(0.912); CADD_PHRED = 23.2		Inherited from father
	chr14	94528505	G	A	G/A	DDX24	missense	SIFT = deleterious(0); PolyPhen = probably damaging(0.938); CADD_PHRED = 28.5		Inherited from father
	chr16	84199397	C	T	C/T	DNAAF1	missense	SIFT = deleterious(0); PolyPhen = possibly damaging(0.766); CADD_PHRED = 28.9	4.062e-06	Inherited from father
	chr17	56342245	C	T	C/T	LPO	missense	SIFT = deleterious(0); PolyPhen = probably damaging(1); CADD_PHRED = 29.2		Inherited from father
	chr1	40432786	G	T	G/T	MFSD2A	missense	SIFT = deleterious(0); PolyPhen = probably damaging(0.949); CADD_PHRED = 27.6		Inherited from father
	chr16	4731639	C	T	C/T	MGRN1	missense	SIFT = deleterious(0.01); PolyPhen = possibly damaging(0.704); CADD_PHRED = 26.3	8.157e-06	Inherited from father
	chr5	140167284	C	T	C/T	PCDHA1	missense	SIFT = deleterious low confidence(0.02); PolyPhen = probably damaging(0.997); CADD_PHRED = 27.2		Inherited from father
	chr15	91500065	C	T	C/T	RCCD1	missense	SIFT = deleterious(0.01); PolyPhen = possibly damaging(0.802); CADD_PHRED = 23.7		Inherited from father
	chr3	77530328	G	A	G/A	ROBO2	missense	SIFT = deleterious(0.03); PolyPhen = probably damaging(1); CADD_PHRED = 26.8		Inherited from father
	chr1	16202870	G	A	G/A	SPEN	missense	SIFT = deleterious(0.01); PolyPhen = probably damaging(0.981); CADD_PHRED = 31		Inherited from father
	chr1	33160902	T	G	T/G	SYNC	missense	SIFT = deleterious(0.01); PolyPhen = possibly damaging(0.589); CADD_PHRED = 25.6		Inherited from father
	chr22	20050944	G	A	G/A	TANGO2	missense	SIFT = deleterious(0.02); PolyPhen = probably damaging(0.992); CADD_PHRED = 28.6		Inherited from father
	chr1	216373010	G	A	G/A	USH2A	missense	SIFT = deleterious(0.01); PolyPhen = probably damaging(0.955); CADD_PHRED = 24.2		Inherited from father
	chr16	3340491	C	G	C/G	ZNF263	missense	SIFT = deleterious(0.01); PolyPhen = possibly damaging(0.75); CADD_PHRED = 25		Inherited from father
	chr19	23836450	A	G	A/G	ZNF675	missense	SIFT = deleterious(0); PolyPhen = probably damaging(0.987); CADD_PHRED = 22.4		Inherited from father
53	chr1	11254588	G	A	G/A	ANGPTL7	missense	SIFT = deleterious(0); PolyPhen = probably damaging(0.986); CADD_PHRED = 32	4.061e-06	Inerited from mother
	chr5	70793174	C	T	C/T	BDP1	missense	SIFT = deleterious(0.01); PolyPhen = probably damaging(0.947); CADD_PHRED = 26		Inherited from father
	chr17	65988037	A	C	A/C	C17orf58	missense	SIFT = deleterious(0); PolyPhen = probably damaging(0.997); CADD_PHRED = 23.3		Inerited from mother
	chr1	43204094	G	T	G/T	CLDN19	missense & splice region	SIFT = deleterious(0.01); PolyPhen = possibly damaging(0.876); CADD_PHRED = 28.8; ada_score = 0.631; rf_score = 0.634	8.129e-06	Inherited from father
	chr16	69143590	C	T	C|T	HAS3	missense	SIFT = deleterious(0); PolyPhen = probably damaging(0.94); CADD_PHRED = 27.3		Inerited from mother
	chr6	15497248	G	A	G/A	JARID2	missense	SIFT = deleterious(0); CADD_PHRED = 25.9; MTR FDR = 0.016		Inerited from mother
	chr4	55970905	T	A	T|A	KDR	missense	SIFT = deleterious(0); PolyPhen = probably damaging(0.995); CADD_PHRED = 25.9		Inherited from father
	chr4	55970904	A	T	A|T	KDR	missense	SIFT = deleterious(0.02); PolyPhen = probably damaging(0.984); CADD_PHRED = 23		Inherited from father
	chr17	48606508	C	G	C/G	MYCBPAP	missense	SIFT = deleterious(0.05); PolyPhen = possibly damaging(0.894); CADD_PHRED = 24.3	4.063e-06	Inerited from mother
	chr1	228506834	G	T	G/T	OBSCN	missense	SIFT = deleterious(0); PolyPhen = probably damaging(0.999); CADD_PHRED = 24.7	4.083e-06	Inerited from mother
	chr3	161220877	G	T	G/T	OTOL1	missense	SIFT = deleterious(0); PolyPhen = probably damaging(1); CADD_PHRED = 26.3		Inerited from mother
	chr20	13847398	T	A	T/A	SEL1L2	missense	SIFT = deleterious(0.01); PolyPhen = possibly damaging(0.555); CADD_PHRED = 25.6		Inerited from mother
	chr18	51851124	C	A	C/A	STARD6	missense	SIFT = deleterious(0.01); PolyPhen = probably damaging(0.979); CADD_PHRED = 27.6		Inherited from father
	chr1	43880753	G	A	G/A	SZT2	missense & splice region	SIFT = deleterious(0); PolyPhen = probably damaging(0.998); CADD_PHRED = 33; ada_score = 0.999; rf_score = 0.868		de novo
	chr4	96091348	C	T	C/T	UNC5C	missense	SIFT = deleterious(0.01); PolyPhen = probably damaging(0.999); CADD_PHRED = 32		Inerited from mother
	chr19	44612106	G	A	G/A	ZNF224	missense	SIFT = deleterious(0); PolyPhen = probably damaging(0.998); CADD_PHRED = 23.7		Inerited from mother
54	chr4	110612156	C	T	C/T	CASP6	missense	SIFT = deleterious(0); PolyPhen = probably damaging(0.999); CADD_PHRED = 32	4.14e-06	de novo
	chr19	18779300	G	A	G/A	KLHL26	missense	SIFT = deleterious(0); PolyPhen = probably damaging(0.983); CADD_PHRED = 22.3		de novo
	chr17	29653075	G	C	G/C	NF1	missense	SIFT = deleterious(0); PolyPhen = probably damaging(0.949); CADD_PHRED = 23.2		de novo
	chrX	100118575	C	T	T/T	NOX1	missense	SIFT = deleterious(0.01); PolyPhen = possibly damaging(0.792); CADD_PHRED = 25.1		Recessive
	chr4	952052	G	A	G/A	TMEM175	missense	SIFT = deleterious(0.01); PolyPhen = probably damaging(0.97); CADD_PHRED = 23.1	8.368e-06	de novo
56	chr20	5904573	C	A	C/A	CHGB	missense	SIFT = deleterious(0.04); PolyPhen = probably damaging(0.934); CADD_PHRED = 22.2	8.135e-06	Inherited from father
	chr1	23520196	G	C	G/C	HTR1D	missense	SIFT = deleterious(0); PolyPhen = probably damaging(0.992); CADD_PHRED = 23.3		Inherited from father
	chr19	46891837	G	A	G/A	PPP5C	missense	SIFT = deleterious(0); PolyPhen = probably damaging(0.991); CADD_PHRED = 29.1		Inherited from father
	chr15	91491090	C	T	C/T	UNC45A	missense	SIFT = deleterious(0); PolyPhen = probably damaging(0.996); CADD_PHRED = 32		de novo
57	chr17	77097679	G	C	G/C	RBFOX3	missense	SIFT = deleterious(0.03); PolyPhen = possibly damaging(0.696); CADD_PHRED = 24.7		de novo
58	chr19	15374335	G	A	G/A	BRD4	missense	SIFT = deleterious(0); PolyPhen = probably damaging(0.928); CADD_PHRED = 26.3	8.122e-06	Inherited from father, shared with MZ twin
	chr18	65180278	G	A	G/A	DSEL	missense	SIFT = deleterious(0.02); PolyPhen = possibly damaging(0.745); CADD_PHRED = 24.8	8.123e-06	Inherited from father, shared with MZ twin
	chr6	76551093	C	T	C/T	MYO6	missense & splice region	SIFT = deleterious(0); PolyPhen = probably damaging(0.992); CADD_PHRED = 35; ada_score = 0.99; rf_score = 0.924		Inherited from father, shared with MZ twin
	chr18	9588128	C	T	C/T	PPP4R1	missense	SIFT = deleterious(0.04); PolyPhen = probably damaging(0.909); CADD_PHRED = 27.7	4.065e-06	Inherited from father, shared with MZ twin
	chr12	14959040	A	T	A/T	SMCO3	missense	SIFT = deleterious(0); PolyPhen = probably damaging(0.994); CADD_PHRED = 26.4		Inherited from father, shared with MZ twin
60	chr14	23248039	G	A	G/A	SLC7A7	missense	SIFT = deleterious(0); PolyPhen = probably damaging(0.993); CADD_PHRED = 25.9		de novo
	chr20	4155890	G	A	G/A	SMOX	missense	SIFT = deleterious(0); PolyPhen = probably damaging(0.998); CADD_PHRED = 26.4		de novo
63	chr19	1877678	A	C	A/C	ABHD17A	missense	SIFT = deleterious(0.03); PolyPhen = possibly damaging(0.838); CADD_PHRED = 26.6		Inherited from father
	chr15	89698750	C	T	C/T	ABHD2	missense	SIFT = deleterious(0); PolyPhen = probably damaging(0.967); CADD_PHRED = 34		de novo
	chr19	3543591	C	T	C/T	C19orf71	missense	SIFT = deleterious(0); PolyPhen = probably damaging(0.999); CADD_PHRED = 23.6		Inherited from father
	chr16	89246725	A	C	A/C	CDH15	missense	SIFT = deleterious(0.01); PolyPhen = probably damaging(0.974); CADD_PHRED = 23.9		Inherited from father
	chr20	34560615	G	T	G/T	CNBD2	missense	SIFT = deleterious(0); PolyPhen = probably damaging(1); CADD_PHRED = 26.2	8.121e-06	Inherited from father
	chr22	37328810	A	G	A/G	CSF2RB	missense	SIFT = deleterious(0.01); PolyPhen = possibly damaging(0.834); CADD_PHRED = 25		Inherited from father
	chr19	40362939	T	C	T/C	FCGBP	missense	SIFT = deleterious(0.01); PolyPhen = probably damaging(0.999); CADD_PHRED = 23		Inherited from father
	chr19	13007024	C	T	C/T	GCDH	missense	SIFT = deleterious low confidence(0); PolyPhen = probably damaging(0.994); CADD_PHRED = 24.2		Inherited from father
	chr1	72400894	T	C	T/C	NEGR1	missense	SIFT = deleterious(0); PolyPhen = possibly damaging(0.574); CADD_PHRED = 24.3		Inherited from father
	chr14	72175940	C	G	C/G	SIPA1L1	missense & splice region	SIFT = deleterious(0.05); PolyPhen = possibly damaging(0.72); CADD_PHRED = 32; ada_score = 0.983; rf_score = 0.698		de novo
64	chr19	34791763	A	G	A/G	KIAA0355	missense	SIFT = deleterious low confidence(0); PolyPhen = probably damaging(0.969); CADD_PHRED = 25.7		de novo
65	chr19	56089654	G	C	G/C	ZNF579	missense	SIFT = deleterious(0.01); PolyPhen = probably damaging(0.983); CADD_PHRED = 25.5		de novo
68	chr19	1046862	G	C	G/C	ABCA7	missense	SIFT = deleterious(0); PolyPhen = probably damaging(0.976); CADD_PHRED = 27.1	6.786e-06	Inherited from father
	chr16	84163328	C	G	C/G	HSDL1	missense	SIFT = deleterious(0); PolyPhen = probably damaging(0.968); CADD_PHRED = 24.2		Inherited from father
	chr14	23862630	A	T	A/T	MYH6	missense	SIFT = deleterious(0.04); PolyPhen = probably damaging(0.999); CADD_PHRED = 27.8		Inherited from father
	chr11	48267197	G	T	G/T	OR4X2	missense	SIFT = deleterious(0); PolyPhen = probably damaging(0.983); CADD_PHRED = 27.5	4.068e-06	Inherited from father
	chr1	226552725	A	C	A/C	PARP1	missense	SIFT = deleterious(0); PolyPhen = probably damaging(0.997); CADD_PHRED = 29.4		Inherited from father
	chr3	49739833	C	T	C/T	RNF123	missense	SIFT = deleterious(0); PolyPhen = probably damaging(0.99); CADD_PHRED = 32		Inherited from father
	chr16	82033123	G	T	G/T	SDR42E1	missense	SIFT = deleterious(0.01); PolyPhen = probably damaging(0.955); CADD_PHRED = 25.5	8.124e-06	Inherited from father
	chr1	85643839	A	C	A/C	SYDE2	missense	SIFT = deleterious(0); PolyPhen = probably damaging(1); CADD_PHRED = 25.5		Inherited from father
	chr3	183472060	A	G	A/G	YEATS2	missense	SIFT = deleterious low confidence(0); PolyPhen = probably damaging(0.97); CADD_PHRED = 26.9		Inherited from father

## Sheet: Supplementary Table 7
#Resuts for testing the cluster of seven genes
KDM5C, PHF21A, BRPF1, SETD1A, SETD1B, SETBP1, DIP2C
source	term_name	term_id	adjusted_p_value	negative_log10_of_adjusted_p_value	term_size	query_size	intersection_size	effective_domain_size	intersections
GO:MF	histone methyltransferase activity (H3-K4 specific)	GO:0042800	0.00244881	2.61104	18	7	2	18679	SETD1A,SETD1B
GO:MF	methyltransferase activity	GO:0008168	0.00736228	2.13299	221	7	3	18679	KDM5C,SETD1A,SETD1B
GO:MF	transferase activity, transferring one-carbon groups	GO:0016741	0.00839896	2.07577	231	7	3	18679	KDM5C,SETD1A,SETD1B
GO:MF	histone-lysine N-methyltransferase activity	GO:0018024	0.0164829	1.78297	46	7	2	18679	SETD1A,SETD1B
GO:MF	histone methyltransferase activity	GO:0042054	0.0262684	1.58057	58	7	2	18679	SETD1A,SETD1B
GO:MF	protein-lysine N-methyltransferase activity	GO:0016279	0.0300291	1.52246	62	7	2	18679	SETD1A,SETD1B
GO:MF	lysine N-methyltransferase activity	GO:0016278	0.0300291	1.52246	62	7	2	18679	SETD1A,SETD1B
GO:BP	chromatin organization	GO:0006325	0.0012378	2.90735	839	6	5	18123	KDM5C,PHF21A,BRPF1,SETD1A,SETD1B
GO:BP	histone H3-K4 dimethylation	GO:0044648	0.00195595	2.70864	7	6	2	18123	SETD1A,SETD1B
GO:BP	histone H3-K4 monomethylation	GO:0097692	0.00335208	2.47469	9	6	2	18123	SETD1A,SETD1B
GO:BP	histone modification	GO:0016570	0.00667104	2.17581	472	6	4	18123	KDM5C,BRPF1,SETD1A,SETD1B
GO:BP	covalent chromatin modification	GO:0016569	0.00749174	2.12542	486	6	4	18123	KDM5C,BRPF1,SETD1A,SETD1B
GO:BP	chromosome organization	GO:0051276	0.00967332	2.01442	1270	6	5	18123	KDM5C,PHF21A,BRPF1,SETD1A,SETD1B
GO:BP	histone H3-K4 trimethylation	GO:0080182	0.0142275	1.84687	18	6	2	18123	SETD1A,SETD1B
GO:BP	peptidyl-lysine dimethylation	GO:0018027	0.0325963	1.48683	27	6	2	18123	SETD1A,SETD1B
GO:CC	Set1C/COMPASS complex	GO:0048188	0.00103983	2.98304	12	7	2	18964	SETD1A,SETD1B
GO:CC	histone methyltransferase complex	GO:0035097	0.0398468	1.39961	72	7	2	18964	SETD1A,SETD1B
KEGG	Lysine degradation	KEGG:00310	0.00148153	2.82929	63	2	2	8000	SETD1A,SETD1B
REAC	Chromatin organization	REAC:R-HSA-4839726	1.92512e-06	5.71554	273	5	5	10622	KDM5C,PHF21A,BRPF1,SETD1A,SETD1B
REAC	Chromatin modifying enzymes	REAC:R-HSA-3247509	1.92512e-06	5.71554	273	5	5	10622	KDM5C,PHF21A,BRPF1,SETD1A,SETD1B
#Resuts for testing the cluster of 17 genes
KDM5C,PHF21A,BRPF1,SETD1A ,SETD1B,SETBP1,DIP2C,ZFN142,CHD3,KAT6A,WDR5,ARID1A,CDK13,TRIO,POGZ,UPF2
source	term_name	term_id	adjusted_p_value	negative_log10_of_adjusted_p_value	term_size	query_size	intersection_size	effective_domain_size	intersections
GO:MF	histone methyltransferase activity (H3-K4 specific)	GO:0042800	8.70276e-05	4.06034	18	15	3	18679	SETD1A,SETD1B,WDR5
GO:MF	nucleic acid binding	GO:0003676	0.001103	2.95742	4252	15	12	18679	KDM5C,PHF21A,BRPF1,SETD1A,SETD1B,SETBP1,CHD3,KAT6A,ARID1A,CDK13,POGZ,UPF2
GO:MF	histone-lysine N-methyltransferase activity	GO:0018024	0.00159726	2.79662	46	15	3	18679	SETD1A,SETD1B,WDR5
GO:MF	histone methyltransferase activity	GO:0042054	0.00322797	2.49107	58	15	3	18679	SETD1A,SETD1B,WDR5
GO:MF	lysine N-methyltransferase activity	GO:0016278	0.00394888	2.40353	62	15	3	18679	SETD1A,SETD1B,WDR5
GO:MF	protein-lysine N-methyltransferase activity	GO:0016279	0.00394888	2.40353	62	15	3	18679	SETD1A,SETD1B,WDR5
GO:MF	methyltransferase activity	GO:0008168	0.00602519	2.22003	221	15	4	18679	KDM5C,SETD1A,SETD1B,WDR5
GO:MF	transferase activity, transferring one-carbon groups	GO:0016741	0.0071665	2.14469	231	15	4	18679	KDM5C,SETD1A,SETD1B,WDR5
GO:MF	heterocyclic compound binding	GO:1901363	0.00775117	2.11063	6210	15	13	18679	KDM5C,PHF21A,BRPF1,SETD1A,SETD1B,SETBP1,CHD3,KAT6A,ARID1A,CDK13,TRIO,POGZ,UPF2
GO:MF	DNA binding	GO:0003677	0.007815	2.10707	2488	15	9	18679	KDM5C,PHF21A,BRPF1,SETBP1,CHD3,KAT6A,ARID1A,POGZ,UPF2
GO:MF	organic cyclic compound binding	GO:0097159	0.00906869	2.04246	6291	15	13	18679	KDM5C,PHF21A,BRPF1,SETD1A,SETD1B,SETBP1,CHD3,KAT6A,ARID1A,CDK13,TRIO,POGZ,UPF2
GO:MF	protein methyltransferase activity	GO:0008276	0.0121018	1.91715	90	15	3	18679	SETD1A,SETD1B,WDR5
GO:MF	N-methyltransferase activity	GO:0008170	0.0151368	1.81997	97	15	3	18679	SETD1A,SETD1B,WDR5
GO:MF	catalytic activity, acting on a protein	GO:0140096	0.0431065	1.36546	2336	15	8	18679	KDM5C,BRPF1,SETD1A,SETD1B,KAT6A,WDR5,CDK13,TRIO
GO:MF	transferase activity	GO:0016740	0.04377	1.35882	2341	15	8	18679	KDM5C,BRPF1,SETD1A,SETD1B,KAT6A,WDR5,CDK13,TRIO
GO:BP	chromatin organization	GO:0006325	2.30407e-06	5.6375	839	14	9	18123	KDM5C,PHF21A,BRPF1,SETD1A,SETD1B,CHD3,KAT6A,WDR5,ARID1A
GO:BP	chromosome organization	GO:0051276	3.22763e-06	5.49112	1270	14	10	18123	KDM5C,PHF21A,BRPF1,SETD1A,SETD1B,CHD3,KAT6A,WDR5,ARID1A,POGZ
GO:BP	histone modification	GO:0016570	0.00115198	2.93855	472	14	6	18123	KDM5C,BRPF1,SETD1A,SETD1B,KAT6A,WDR5
GO:BP	covalent chromatin modification	GO:0016569	0.00136668	2.86433	486	14	6	18123	KDM5C,BRPF1,SETD1A,SETD1B,KAT6A,WDR5
GO:BP	peptidyl-lysine modification	GO:0018205	0.0144758	1.83936	408	14	5	18123	BRPF1,SETD1A,SETD1B,KAT6A,WDR5
GO:BP	histone H3-K4 dimethylation	GO:0044648	0.0175935	1.75465	7	14	2	18123	SETD1A,SETD1B
GO:BP	histone H3-K4 methylation	GO:0051568	0.0176203	1.75399	59	14	3	18123	SETD1A,SETD1B,WDR5
GO:BP	histone H3 acetylation	GO:0043966	0.0185393	1.73191	60	14	3	18123	BRPF1,KAT6A,WDR5
GO:BP	organelle organization	GO:0006996	0.0236855	1.62552	4136	14	11	18123	KDM5C,PHF21A,BRPF1,SETD1A,SETD1B,CHD3,KAT6A,WDR5,ARID1A,CDK13,POGZ
GO:BP	histone H3-K4 monomethylation	GO:0097692	0.0301336	1.52095	9	14	2	18123	SETD1A,SETD1B
GO:CC	nuclear protein-containing complex	GO:0140513	4.42667e-07	6.35392	1236	15	10	18964	PHF21A,BRPF1,SETD1A,SETD1B,CHD3,KAT6A,WDR5,ARID1A,CDK13,UPF2
GO:CC	Set1C/COMPASS complex	GO:0048188	1.30898e-05	4.88307	12	15	3	18964	SETD1A,SETD1B,WDR5
GO:CC	nucleoplasm	GO:0005654	0.000371696	3.42981	4112	15	12	18964	KDM5C,PHF21A,BRPF1,SETD1A,SETD1B,SETBP1,CHD3,KAT6A,WDR5,ARID1A,CDK13,POGZ
GO:CC	catalytic complex	GO:1902494	0.000458261	3.33889	1377	15	8	18964	PHF21A,BRPF1,SETD1A,SETD1B,CHD3,KAT6A,WDR5,CDK13
GO:CC	nuclear lumen	GO:0031981	0.00090929	3.0413	4453	15	12	18964	KDM5C,PHF21A,BRPF1,SETD1A,SETD1B,SETBP1,CHD3,KAT6A,WDR5,ARID1A,CDK13,POGZ
GO:CC	transferase complex	GO:1990234	0.00287428	2.54147	795	15	6	18964	BRPF1,SETD1A,SETD1B,KAT6A,WDR5,CDK13
GO:CC	MOZ/MORF histone acetyltransferase complex	GO:0070776	0.00312767	2.50478	9	15	2	18964	BRPF1,KAT6A
GO:CC	nuclear body	GO:0016604	0.00333314	2.47715	816	15	6	18964	SETD1A,SETD1B,SETBP1,CHD3,KAT6A,CDK13
GO:CC	histone methyltransferase complex	GO:0035097	0.00344883	2.46233	72	15	3	18964	SETD1A,SETD1B,WDR5
GO:CC	H3 histone acetyltransferase complex	GO:0070775	0.0039078	2.40807	10	15	2	18964	BRPF1,KAT6A
GO:CC	histone acetyltransferase complex	GO:0000123	0.00528555	2.27691	83	15	3	18964	BRPF1,KAT6A,WDR5
GO:CC	protein acetyltransferase complex	GO:0031248	0.00742954	2.12904	93	15	3	18964	BRPF1,KAT6A,WDR5
GO:CC	acetyltransferase complex	GO:1902493	0.00742954	2.12904	93	15	3	18964	BRPF1,KAT6A,WDR5
GO:CC	methyltransferase complex	GO:0034708	0.00950507	2.02204	101	15	3	18964	SETD1A,SETD1B,WDR5
GO:CC	organelle lumen	GO:0043233	0.0109853	1.95919	5579	15	12	18964	KDM5C,PHF21A,BRPF1,SETD1A,SETD1B,SETBP1,CHD3,KAT6A,WDR5,ARID1A,CDK13,POGZ
GO:CC	membrane-enclosed lumen	GO:0031974	0.0109853	1.95919	5579	15	12	18964	KDM5C,PHF21A,BRPF1,SETD1A,SETD1B,SETBP1,CHD3,KAT6A,WDR5,ARID1A,CDK13,POGZ
GO:CC	intracellular organelle lumen	GO:0070013	0.0109853	1.95919	5579	15	12	18964	KDM5C,PHF21A,BRPF1,SETD1A,SETD1B,SETBP1,CHD3,KAT6A,WDR5,ARID1A,CDK13,POGZ
GO:CC	chromosome	GO:0005694	0.0325918	1.48689	1795	15	7	18964	BRPF1,SETD1A,SETD1B,CHD3,KAT6A,ARID1A,POGZ
GO:CC	nuclear speck	GO:0016607	0.0373317	1.42792	413	15	4	18964	SETD1A,SETD1B,KAT6A,CDK13
GO:CC	nucleus	GO:0005634	0.0428241	1.36831	7607	15	13	18964	KDM5C,PHF21A,BRPF1,SETD1A,SETD1B,SETBP1,CHD3,KAT6A,WDR5,ARID1A,CDK13,POGZ,UPF2
REAC	Chromatin modifying enzymes	REAC:R-HSA-3247509	2.55304e-10	9.59294	273	12	9	10622	KDM5C,PHF21A,BRPF1,SETD1A,SETD1B,CHD3,KAT6A,WDR5,ARID1A
REAC	Chromatin organization	REAC:R-HSA-4839726	2.55304e-10	9.59294	273	12	9	10622	KDM5C,PHF21A,BRPF1,SETD1A,SETD1B,CHD3,KAT6A,WDR5,ARID1A
REAC	Regulation of TP53 Activity through Acetylation	REAC:R-HSA-6804758	0.00127077	2.89593	30	12	3	10622	BRPF1,CHD3,KAT6A
REAC	Generic Transcription Pathway	REAC:R-HSA-212436	0.0027866	2.55493	1221	12	8	10622	BRPF1,SETD1A,SETD1B,CHD3,KAT6A,WDR5,ARID1A,CDK13
REAC	RNA Polymerase II Transcription	REAC:R-HSA-73857	0.00568412	2.24534	1342	12	8	10622	BRPF1,SETD1A,SETD1B,CHD3,KAT6A,WDR5,ARID1A,CDK13
REAC	Gene expression (Transcription)	REAC:R-HSA-74160	0.011593	1.9358	1476	12	8	10622	BRPF1,SETD1A,SETD1B,CHD3,KAT6A,WDR5,ARID1A,CDK13
REAC	PKMTs methylate histone lysines	REAC:R-HSA-3214841	0.0174284	1.75874	71	12	3	10622	SETD1A,SETD1B,WDR5
REAC	Transcriptional regulation by RUNX1	REAC:R-HSA-8878171	0.0295378	1.52962	236	12	4	10622	SETD1A,SETD1B,WDR5,ARID1A
REAC	RUNX1 regulates genes involved in megakaryocyte differentiation and platelet function	REAC:R-HSA-8936459	0.0442201	1.35438	97	12	3	10622	SETD1A,SETD1B,WDR5

## Sheet: Supplementary Table 9
Gene Set	Gene symbols
1q21.1 microdeletion	PDE4DIP, HYDIN2, PRKAB2, PDIA3P, FMO5, CHD1L, BCL9, ACP6, GJA5, GJA8, NBPF10, GPR89B, GPR89C, PDZK1P1, NBPF11
2p15	MDH1, OTX1, PEX13, UGP2, XPO1, USP34, CCT4, B3GNT2, EHBP1, WDPCP, FAM161A, KIAA1841, AHSA2P, COMMD1, TMEM17, C2orf74, HNRNPA1P66, RPL27P6, RPL31P30, RPSAP26, SNORA70B, RPL21P37, RSL24D1P2, RPS29P10, DBIL5P2, RPS24P7, RPL27P5, RPL37P13, RPS20P9, RPS4XP5, MIR5192, RN7SL18P, RN7SL51P, RNU6-1145P, PSAT1P2, PIGPP1
2p16.1	ATP1B3P1, EFEMP1, MTIF2, REL, RPS27A, VRK2, BCL11A, FANCL, CCDC88A, RTN4, PPP4R3B, PAPOLG, PNPT1, CFAP36, CCDC85A, CLHC1, RPL26P13, EIF3FP3, PRORSD1P, RPS12P3, EML6, LINC01122, LINC01185, MIR216A, MIR217, EIF2S2P7, BTF3P5, MIR216B, ACTG1P22, RNU7-81P, RPL21P33, NONOP2, MIR4432, RNA5SP93, RNA5SP94, RNA5SP95, LINC01813, LINC01793, MIR217HG, EML6-AS1, LINC01795, RN7SL361P, RNU4-51P, RNU6-634P, RNU6-…
5q14.3	CCNH, CETN3, COX7C, HAPLN1, MEF2C, RASA1, EDIL3, POLR3G, LINC01949, ARRDC3, ADGRV1, LYSMD3, RAB5CP2, RPS18P7, MBLAC2, TMEM161B, NBPF22P, MIR9-2, LINC00461, RPL10AP9, LDHBP3, PTP4A1P4, ARRDC3-AS1, RPS3AP22, PCBP2P3, RPL5P17, RPS2P25, RPL13AP14, CCT7P2, PPIAP79, TMEM251P1, ZP3P1, MIR4280, MIR3660, LINC02059, TMEM161B-AS1, LUCAT1, RBBP4P6, RNA5SP187, MEF2C-AS1, LINC01339, LINC02060, VCAN-AS1, EDIL3-…
5q14q21.1	ANKRD32, ARRDC3, ARRDC3-AS1, ARSK, C5orf27, CAST, CETN3, CHD1, ELL2, ERAP1, ERAP2, FAM172A, FAM81B, GLRX, GPR150, GPR98, HM358988, JB137812, KIAA0825, LIX1, LNPEP, LYSMD3, MBLAC2, MCTP1, MIR2277, MIR3660, MIR583, Metazoa_SRP, NR2F1, NR2F1-AS1, PCSK1, POLR3G, POU5F2, RFESD, RGMB, RGMB-AS1, RHOBTB3, RIOK2, SPATA9, TTC37, U6
6p21.3	GLYS1, HLA-DQB3, HLA-DRB2, HLA-DRB3, HLA-DRB4, HLA-DRB7, HLA-DRB8, NKS1, PDB1, IGLP1, IGLP2, IGAT, ISCW, RWS, PBCA, IGAD1, VAMAS6, MYAS1, HCP5B, HCG4P1, HCG4P2, HCG9P1, HCG9P2, HCG9P3, DDR1-DT, HCG19P, WG, WM1, CTEPH1, PBC2, NPCA2, ATPLS, PDCOS, MBNP
6q25.3	ACAT2, IGF2R, MAS1, SLC22A1, SLC22A3, SLC22A2, SOD2, TCP1, DYNLT1, EZR, SYNJ2, WTAP, MRPL18, CLDN20, NOX3, TFB1M, SNX9, TULP4, ARID1B, TMEM181, ZDHHC14, LPAL2, RSPH3, FNDC1, SERAC1, SYTL3, TAGAP, SRP72P2, PNLDC1, OSTCP1, GTF2H5, RPL21P69, SNORA20, SNORA29, TMEM242, SOD2-OT1, C6orf99, HNRNPH1P1, CELIAC12, NMTRV-TAC1-1, AIRN, TATDN2P2, MIR1202, LDHAL6FP, AMZ2P2, MIR3918, MIR3692, MIR4466, SYNJ2-IT1…
7q11.23	CLDN4, CLDN3, ELN, GTF2I, GTF2IP1, HIP1, HSPB1, LIMK1, MDH2, PMS2P2, PMS2P5, PMS2P3, POR, PTPN12, RFC2, CCL24, STX1A, EIF4H, WBSCR2, CLIP2, LAT2, YWHAG, ZP3, FZD9, FKBP6, BAZ1B, BCL7B, GTF2IRD1, POM121, CCL26, FGL2, POMZP3, TBL2, MLXIPL, STYXL1, GSAP, STAG3L1, NSUN5, RHBDD2, CCDC146, RCC1L, ABHD11, TMEM120A, GTF2IRD2, DNAJC30, TMEM60, DTX2, BUD23, TMEM270, TRIM50, SSC4D, METTL27, SBDSP1, VPS37D, …
7q31.1	DLD, IFRD1, LAMB1, DNAJB9, NRCAM, PPP1R3A, DOCK4, NPM1P14, ZNF277, LAMB4, PNPLA8, GPR85, LRRN3, TMEM168, IMMP2L, FOXP2, BMT2, C7orf66, THAP5, LSMEM1, SMIM30, EIF3IP1, BUB3P1, RPL3P8, PIGCP2, RPL7P32, RNU7-83P, RPL36P13, RPL7AP42, MIR3666, DOCK4-AS1, MIPEPP1, MTND5P8, RNA5SP237, RNA5SP238, HRAT17, RN7SKP187, MTND6P24, MTCYBP24
7q31.2-q31.31	TFEC, TES, CAV2, CAV1, MET, CAPZA2, ST7-AS1, ST7-OT4, ST7, WNT2, ASZ1, CFTR, CTTNBP2, NAA38, ANKRD7
10q21.2-22.1	7SK, ADO, ANK3, ANXA2P3, ARID5B, ATOH7, AX747628, BICC1, C10orf107, C10orf40, CCAR1, CCDC6, CDK1, CISD1, CSTF2T, CTNNA3, DKK1, DNA2, DNAJC12, EGR2, FAM133CP, FAM13C, HERC4, HI650153, HNRNPH3, IPMK, JMJD1C, JMJD1C-AS1, LINC00948, LRRTM3, MBL2, MTRNR2L5, MYPN, NRBF2, PBLD, PCDH15, PHYHIPL, PRKG1, PRKG1-AS1, REEP3, RHOBTB1, RTKN2, RUFY2, SIRT1, SLC16A9, SLC25A16, SNORD98, SnoU40, TET1, TFAM, TMEM26,…
12p13.33-p13.32	ADIPOR2, ANO2, AX746535, B4GALNT3, C12orf4, C12orf5, CACNA1C, CACNA1C-AS1, CACNA1C-AS4, CACNA1C-IT3, CACNA2D4, CCDC77, CCND2, DCP1B, DYRK4, EFCAB4B, ERC1, FAM138D, FBXL14, FGF23, FGF6, FKBP4, FOXM1, GALNT8, HSN2, IQSEC3, ITFG2, KCNA1, KCNA5, KCNA6, KDM5A, LINC00940, LINC00942, LRTM2, MIR3649, NDUFA9, NINJ2, NRIP2, NTF3, PARP11, PRMT8, RAD51AP1, RAD52, RHNO1, SLC6A12, SLC6A13, TEAD4, TSPAN9, TULP3…
15q13.3 microdeletion	ARHGAP11BI, LOC100288637, FAN1, MTMR10, TRPM1, LOC283710, microRNA-211, KLF13, OTUD7A, CHRNA7
15q14	ACTC1, ANP32AP1, AQR, ARHGAP11A, AVEN, AX747968, BC069776, C15orf41, C15orf45, CHRM5, CHRNA7, CSNK1A1P1, DKFZp434L187, DPH6, DPH6-AS1, EMC4, EMC7, FLJ00278, FMN1, GJD2, GOLGA8A, GOLGA8B, GOLGA8O, GREM1, JB175342, KATNBL1, KIAA0855, LOC100996255, LOC145845, LOC643699, LPCAT4, MEIS2, MIR1233-2, MIR3942, MIR4510, NOP10, NUTM1, OTUD7A, PGBD4, RYR3, SCG5, SLC12A6, SNORD77, TMCO5B, U6, ULK4P1, ULK4P3, …
15q26.3	ALDH1A3, IGF1R, MEF2A, PCSK6, SNRPA1, HSP90B2P, CHSY1, SYNM, OR4G2P, OR4F4, LINS1, SELENOS, TTC23, LRRK1, TM2D3, OR4G6P, TARS3, LRRC28, ASB7, LYSMD4, PGPEP1L, ADAMTS17, DNM1P46, CERS3, FAM169B, WASH3P, SPATA41, OR4F6, OR4F15, OR4F14P, OR4F13P, OR4F28P, PRKXP1, GOLGA8VP, PHF5HP, RPL7P5, FAM138E, DNM1P47, DDX11L9, SNRPCP18, MIR1302-10, MIR4714, RNA5SP402, LINC01582, LINC02348, MIR6859-3, CERS3-AS1,…
16p11.2	ALDOA, ATP2A1, CA5AP1, CD19, COX6A2, CTF1, SEPTIN1, FUS, ITGAD, ITGAL, ITGAM, ITGAX, KIF22, MAZ, PHKG2, PPP2CBP1, PPP4C, MAPK3, PRSS8, SLC5A2, SPN, SULT1A2, STX4, SULT1A1, SULT1A3, TBX6, TGFB1I1, TUFM, DOC2A, HIRIP3, EIF3C, BCL7C, TAOK2, ZNF646, SETD1A, RNF40, MVP, BCKDK, ZNF267, CD2BP2, CDIPT, SRCAP, CORO1A, ATXN2L, SEPHS2, ZNF629, QPRT, TP53TG3, SH2B1, TBC1D10B, SEZ6L2, NUPR1, ABCD1P3, LAT, IGH…
16p11.2 microdeletion	ALDOA, ASPHD1, C16orf53, C16orf54, CDIPT, CR592729, CR592785, DOC2A, FAM57B, FKSG86, FLJ00210, FLJ25404, GDPD3, HIRIP3, IMAA, INO80E, JCLN, KCTD13, KIF22, Kid, MAPK3, MAZ, MAZi, MVP, PIS, PPP4C, PPX, PRRT2, QPRT, SEZ6L2, SPN, TAOK2, TBX6, TMEM219, YPEL3
16p13.2	ABAT, GRIN2A, PMM2, USP7, CARHSP1, TMEM186, C16orf72, METTL22, TMEM114, RPL21P119, IMPDH1P11, RNU7-63P, RNA5SP404, LINC02177, LITAFD, LINC01195, LINC01177, LINC02152, RNA5SP403, RN7SL493P, RN7SL743P, DEL16P13.2
16q23.2	FRA16D, GCSH, MAF, GAN, ATMIN, BCO1, CENPN, CMC2, DYNLRB2, PKD1L2, C16orf46, CDYL2, PPIAP51, MIR4720, RNA5SP431, ARLNC1, LINC01229, LINC01227, MIR7854, MAFTRR, LINC01228, RNU6-1191P
17p11.2	ALDH3A1, ALDH3A2, DRG2, EEF1A1P43, FOXO3B, FLII, KCNJ12, LLGL1, MFAP4, MAPK7, MAP2K3, PRPSAP2, RPL13, SHMT1, SREBF1, TOP3A, UBB, RNF112, COPS3, TMEM11, PIGL, ULK2, CCDC144A, PEMT, FBXW10, RAI1, GRAP, AKAP10, EPN2, MPRIP, USP22, TNFRSF13B, UBBP4, DHRS7B, SNORD49A, SNORD3B-1, B9D1, COTL1P1, TVP23B, MYO15A, TRPV2, RASD1, ALKBH5, MED9, SLC47A1, NT5M, ZNF287, ZNF624, GID4, FAM106A, DRC3, ATPAF2, SPECC…
19q13.11	CEBPA, CEBPG, GPI, HPN, LRP3, PEPD, SCN1B, PDCD5, KIAA0355, UBA2, SLC7A9, ZNF507, LSM14A, GPATCH1, ZNF302, SLC7A10, GRAMD1A, CHST8, KCTD15, CEBPA-DT, ANKRD27, PDCD2L, CEP89, RHPN2, ZNF30, FAAP24, TDRD12, RPS4XP21, AKR1B1P7, WDR88, WTIP, ZNF792, DPY19L3, ZNF599, LGI4, SCGB2B2, ZNF181, RGS9BP, RPL21P131, NUDT19, LINC01801, RPL29P33, SCGB1B2P, CHCHD2P3, RPS26P55, ZNF807P, RPS12P31, SCGB2B3P, TRT-AGT…
